# Supplementary material for: UPLC-MS/MS-Based Metabolomic Profiling of Pollinated Loquat Fruits Reveals Cultivar-Specific Differences Between “Baihua” and “Dahongpao”
Source: Biology (Basel). 2026 Jul 8;15(14):1095. doi: 10.3390/biology15141095 (PMC13406099; doi:10.3390/biology15141095)
Supplement: Supplementary file 1 [file biology-15-01095-s001.zip]

Archive with 5 entries (5 files):
- Supplementary Figures.pdf
- Table S1.xlsx
- TableS2.xlsx
- TableS3.xlsx
- TableS4.xlsx
