# Supplementary material for: UPLC-MS/MS-Based Metabolomic Profiling of Pollinated Loquat Fruits Reveals Cultivar-Specific Differences Between “Baihua” and “Dahongpao”
Source: Biology (Basel). 2026 Jul 8;15(14):1095. doi: 10.3390/biology15141095 (PMC13406099; doi:10.3390/biology15141095)
Supplement: Supplementary file 1 [file biology-15-01095-s001.zip › Table S1.xlsx]

## Sheet: Sheet1
Table S1 Classes of non-volatile metabolites in Baihua and Dahongpao.
No.	Q1 (Da)	Q3 (Da)	Molecular Weight (Da)	Formula	Ionization model	Compounds	Class I	Class II	CAS
1	417.12	163.04	416.111	C21H20O9	[M+H]+	1,3-O-Dicaffeoylglycerol	Phenolic acids	Phenolic acids	-
2	505.35	423.33	504.345	C30H48O6	[M+H]+	2,3,7,19-Tetrahydroxyurs-12-en-28-oic acid (Roxburic Acid)*	Terpenoids	Triterpene	108657-25-6
3	427.2	247.13	426.189	C21H30O9	[M+H]+	Sonchuside E*	Terpenoids	Sesquiterpenoids	-
4	307.081	137.023	306.074	C15H14O7	[M+H]+	Leucocyanidin; 3,4,5,7,3',4'-Hexahydroxyflavan	Flavonoids	Flavanols	480-17-1
5	206.08	146.061	205.074	C11H11NO3	[M+H]+	Gentianamine	Alkaloids	Pyridine alkaloids	22952-54-1
6	227.09	181.05	226.084	C11H14O5	[M+H]+	3,4'-Dihydroxy-3',5'-dimethoxypropiophenone	Others	Ketone compounds	136196-47-9
7	303.09	229.08	302.079	C16H14O6	[M+H]+	Dihydrokaempferide	Flavonoids	Flavanonols	137225-59-3
8	387.2	225.14	386.194	C19H30O8	[M+H]+	Icariside B1	Terpenoids	Terpene	109062-00-2
9	407.134	245.083	406.126	C20H22O9	[M+H]+	Salireposide	Phenolic acids	Phenolic acids	16955-55-8
10	425.176	147.044	424.173	C21H28O9	[M+H]+	Grandidentatin	Phenolic acids	Phenolic acids	15732-48-6
11	315.119	255.098	314.1	C14H18O8	[M+H]+	6-O-Acetylarbutin	Others	Others	10338-88-2
12	456.249	310.21	455.242	C25H33N3O5	[M+H]+	N1-Dihydrocaffeoyl-N10-coumaroylspermidine	Alkaloids	Phenolamine	-
13	239.09	206.06	238.084	C12H14O5	[M+H]+	1-(2,4,5-Trimethoxyphenyl)-1,2-propanedione	Phenolic acids	Phenolic acids	2020-84-0
14	743.2	303.05	742.196	C32H38O20	[M+H]+	Quercetin-3-O-(2''-O-arabinosyl)rutinoside	Flavonoids	Flavonols	-
15	771.224	317.065	770.227	C34H42O20	[M+H]+	Rhamnetin-3-O-Rutinoside-5-O-rhamnoside*	Flavonoids	Flavonols	-
16	625.166	317.066	624.169	C28H32O16	[M+H]+	Rhamnetin-3-O-Rutinoside*	Flavonoids	Flavonols	-
17	757.22	303.05	756.211	C33H40O20	[M+H]+	Quercetin-3-O-(2''-O-Rhamnosyl)rutinoside	Flavonoids	Flavonols	55696-57-6
18	136.07	91.05	135.068	C8H9NO	[M+H]+	N-benzylformamide*	Alkaloids	Alkaloids	6343-54-0
19	471.35	407.33	470.34	C30H46O4	[M+H]+	3,4-Secodammara-4(28),20,24-trien-3,26-dioic acid	Terpenoids	Triterpene	-
20	301.03	273.04	300.027	C15H8O7	[M+H]+	Pseudopurpurin	Quinones	Quinones	-
21	133.05	69.03	132.042	C5H8O4	[M+H]+	2-hydroxymethyl-D-ribono-γ-lactone	Others	Others	-
22	133.05	69.04	132.042	C5H8O4	[M+H]+	dihydro-4-hydroxy-5-hydroxymethyl-2(3H)-furanone	Others	Others	-
23	321.13	189.09	320.126	C17H20O6	[M+H]+	erythro-1,2-bis(4-hydroxy-3-methoxyphenyl)-1,3-propandiol	Lignans and Coumarins	Lignans	-
24	118.08	72.08	117.079	C5H11NO2	[M+H]+	alanine betaine	Alkaloids	Alkaloids	-
25	284.295	88.0766	283.288	C18H37NO	[M+H]+	Stearamide*	Alkaloids	Alkaloids	124-26-5
26	353.27	261.22	352.261	C21H36O4	[M+H]+	MG(18:3(9Z,12Z,15Z)/0:0/0:0)	Lipids	Glycerol ester	129828-41-7
27	169.05	65.03	168.042	C8H8O4	[M+H]+	Gallacetophenone	Others	Ketone compounds	528-21-2
28	611.16	317.06	610.153	C27H30O16	[M+H]+	Isorhamnetin-3-O-(2''-O-xylosyl)glucoside	Flavonoids	Flavonols	-
29	581.15	303.04	580.143	C26H28O15	[M+H]+	Quercetin-3-O-rhamnosyl(1→2)arabinoside	Flavonoids	Flavonols	-
30	509.13	347.07	508.122	C23H24O13	[M+H]+	Limocitrin-3-O-galactoside	Flavonoids	Flavonols	-
31	479.12	317.06	478.111	C22H22O12	[M+H]+	Isorhamnetin-7-O-glucoside (Brassicin)*	Flavonoids	Flavonols	6743-96-0
32	449.106	317.06	448.101	C21H20O11	[M+H]+	Isorhamnetin-3-O-arabinoside	Flavonoids	Flavonols	-
33	463.12	317.06	462.116	C22H22O11	[M+H]+	Isorhamnetin-3-O-rhamnoside	Flavonoids	Flavonols	-
34	251.08	236.05	250.074	C15H10N2O2	[M+H]+	1-Methoxycanthin-6-one	Alkaloids	Plumerane	-
35	251.09	236.05	250.074	C15H10N2O2	[M+H]+	5-Hydroxymethylcanthin-6-one	Alkaloids	Plumerane	89915-37-7
36	425.38	191.17	424.37	C30H48O	[M+H]+	α-Amyrenone	Terpenoids	Triterpene	638-96-0
37	180.14	123.07	180.138	C11H18NO+	[M]+	Candicine	Alkaloids	Alkaloids	6656-13-9
38	477.14	315.09	476.132	C23H24O11	[M+H]+	Pectolinarigenin-7-O-glucoside	Flavonoids	Flavones	-
39	479.12	317.06	478.111	C22H22O12	[M+H]+	Nepetin-7-O-alloside*	Flavonoids	Flavones	-
40	188.07	118.06	187.063	C11H9NO2	[M+H]+	3-amino-2-naphthoic acid*	Alkaloids	Alkaloids	-
41	282.12	136.06	281.112	C11H15N5O4	[M+H]+	2'-O-Methyladenosine	Nucleotides and derivatives	Nucleotides and derivatives	2140-79-6
42	479.082	303.064	478.075	C21H18O13	[M+H]+	Quercetin-5-O-glucuronide	Flavonoids	Flavonols	-
43	505.35	469.33	504.345	C30H48O6	[M+H]+	Isothankunic acid	Terpenoids	Triterpene	22882-19-5
44	209.103	81.0341	208.095	C8H16O6	[M+H]+	Dambonitol	Others	Saccharides	523-94-4
45	627.15	303.05	626.148	C27H30O17	[M+H]+	Meratin*	Flavonoids	Flavonols	27215-04-9
46	188.071	118.065	187.063	C11H9NO2	[M+H]+	3-Indoleacrylic acid*	Alkaloids	Plumerane	1204-06-4
47	611.16	287.05	610.153	C27H30O16	[M+H]+	Luteolin-7-O-gentiobioside	Flavonoids	Flavones	-
48	449.11	287.05	448.101	C21H20O11	[M+H]+	Luteolin-4'-O-glucoside*	Flavonoids	Flavones	6920-38-3
49	237.13	98.97	236.126	C10H20O6	[M+H]+	Butyl beta-D-glucoside	Others	Saccharides	5391-18-4
50	667.15	287.062	666.143	C29H30O18	[M+H]+	Luteolin-7-O-(6''-malonyl)glucoside-5-O-arabinoside	Flavonoids	Flavones	-
51	144.1	98.09	143.095	C7H13NO2	[M+H]+	L-Cyclopentylglycine	Amino acids and derivatives	Amino acids and derivatives	2521-84-8
52	179.03	77.04	178.027	C9H6O4	[M+H]+	3,7-Dihydroxychromen-4-one	Others	Chromone	-
53	303.04	257.04	302.043	C15H10O7	[M+H]+	3,5,7,4'-Tetrahydroxy-Coumaronochromone	Others	Chromone	-
54	268.152	136.062	267.147	C14H21NO4	[M+H]+	N-(3-hydroxy-4-methoxyphenethyl)-4-hydroxybutanamide	Alkaloids	Alkaloids	-
55	225.15	123.12	224.141	C13H20O3	[M+H]+	Grasshopper ketone	Terpenoids	Monoterpenoids	-
56	190.05	144.04	189.043	C10H7NO3	[M+H]+	3-quinolinecarboxylic acid	Alkaloids	Quinoline alkaloids	-
57	481.171	177.053	480.163	C23H28O11	[M+H]+	Evofolin B glucoside	Phenolic acids	Phenolic acids	-
58	219.17	121.1	218.167	C15H22O	[M+H]+	Costal	Terpenoids	Sesquiterpenoids	-
59	507.15	345.099	506.142	C24H26O12	[M+H]+	Quercetin 7,3',4'-trimethyl ether-3-glucoside	Flavonoids	Flavonols	-
60	188.07	118.07	187.063	C11H9O2N	[M+H]+	Pyran[3,4-b]indole-2-ketone	Alkaloids	Plumerane	-
61	595.15	409.09	594.137	C30H26O13	[M+H]+	Epicatechin-(4β→8)-epigallocatechin	Flavonoids	Flavanols	-
62	451.12	243.06	450.116	C21H22O11	[M+H]+	2-(3,4-dihydroxyphenyl)-4h-chromene-3,5,7-triol-glucoside	Flavonoids	Flavanols	-
63	435.13	147.04	434.121	C21H22O10	[M+H]+	Tadehaginoside	Phenolic acids	Phenolic acids	-
64	435.13	273.08	434.121	C21H22O10	[M+H]+	3,4-Dihydro-4-(4'-hydroxyphenyl)-5,7-dihydroxycoumarin glucoside	Lignans and Coumarins	Coumarins	-
65	883.21	595.14	882.201	C45H38O19	[M+H]+	Gallocatechin-(4alpha->8)-catechin-(4alpha->8)-catechin	Flavonoids	Flavanols	79127-37-0
66	1155.27	867.21	1154.27	C60H50O24	[M+H]+	Catechin Tetramer	Flavonoids	Flavanols	-
67	579.15	127.04	578.142	C30H26O12	[M+H]+	Fisetinidol-(4α,6)-gallocatechin	Flavonoids	Flavanols	1262536-83-3
68	271.061	149.021	270.053	C15H10O5	[M+H]+	Furo(2,3-f)-1,3-bewnzodioxole	Phenolic acids	Phenolic acids	-
69	1139.28	561.14	1138.27	C60H50O23	[M+H]+	Davallin	Flavonoids	Flavanols	139390-86-6
70	433.15	271.1	432.142	C22H24O9	[M+H]+	Medicarpinglucoside	Flavonoids	Isoflavones	-
71	313.09	151.04	312.084	C14H16O8	[M+H]+	5-O-β-D-Glucopyranosyl-3-hydrobenzo(b)fu-ran-2-one	Others	Lactones	-
72	549.25	207.14	548.247	C25H40O13	[M+H]+	Glucosyl Corchoionoside C	Terpenoids	Monoterpenoids	-
73	116.07	70.06	115.063	C5H9NO2	[M+H]+	4-Methylazetidine-2-Carboxylic acid*	Alkaloids	Alkaloids	1779725-63-1
74	477.14	315.08	476.132	C23H24O11	[M+H]+	3-(4-hydroxybenzene)-5,7-dihydroxy-6-methoxychroman-4-one glucoside	Flavonoids	Other Flavonoids	-
75	193.085	105.07	192.078	C11H12O3	[M+H]+	1,4-Benzodioxin-6-propanol	Lignans and Coumarins	Lignans	-
76	183.06	77.04	182.058	C9H10O4	[M+H]+	2,4-Dihydroxy-6-methoxyacetophenone	Others	Ketone compounds	3602-54-8
77	225.08	119.05	224.069	C11H12O5	[M+H]+	Acropyrone	Phenolic acids	Phenolic acids	-
78	411.129	249.076	410.121	C19H22O10	[M+H]+	5-Acetonyl-6-glucosyl-7-hydroxy-2,6-methylchromone	Others	Chromone	-
79	395.134	233.081	394.126	C19H22O9	[M+H]+	2-Methyl-5-acetonyl-7-hydroxychromone glucoside	Others	Chromone	-
80	195.06	117.03	194.057	C10H10O4	[M+H]+	6-Hydroxymellein*	Lignans and Coumarins	Coumarins	70901-60-9
81	353.12	191.07	352.115	C17H20O8	[M+H]+	2,5-Dimethyl-7-hydroxychromone glucoside	Others	Chromone	-
82	193.049	119.05	192.042	C10H8O4	[M+H]+	6,8-Dihydroxy-3-methylisocoumarin	Lignans and Coumarins	Coumarins	1204-37-1
83	477.14	315.09	476.132	C23H24O11	[M+H]+	Abrusin	Flavonoids	Flavones	-
84	341.09	179.03	340.079	C15H16O9	[M+H]+	5,7-Dihydroxychromone glucoside	Others	Chromone	-
85	347.13	185.08	346.126	C15H22O9	[M+H]+	3,4,5-Trimethoxyphenol-1-O-β-D-glucoside	Others	Others	-
86	433.13	185.08	432.127	C18H24O12	[M+H]+	3,4,5-Trimethoxyphenol-1-O-β-D-malonylglucoside	Phenolic acids	Phenolic acids	-
87	595.164	449.107	594.159	C27H30O15	[M+H]+	Orientin-2''-O-rhamnoside*	Flavonoids	Flavones	-
88	343.15	105.03	342.147	C20H22O5	[M+H]+	Isoshonanin	Lignans and Coumarins	Lignans	-
89	385.08	209.04	384.069	C16H16O11	[M+H]+	Fraxetin-8-O-glucuronide	Lignans and Coumarins	Coumarins	-
90	309.15	163.04	308.137	C15H20N2O5	[M+H]+	N-p-Coumaroyllysine	Alkaloids	Phenolamine	-
91	289.09	127.04	288.084	C12H16O8	[M+H]+	Maltol-glucoside	Others	Others	-
92	120.08	103.05	119.073	C8H9N	[M+H]+	Indoline	Alkaloids	Plumerane	496-15-1
93	181.05	135.04	180.042	C9H8O4	[M+H]+	Homophthalicacid	Phenolic acids	Phenolic acids	89-51-0
94	379.18	361.17	378.168	C20H26O7	[M+H]+	phyllostachysinA	Terpenoids	Ditepenoids	-
95	325.11	163.06	324.106	C12H20O10	[M+H]+	4-O-beta-L-Galactopyranosyl-3,6-anhydro-L-galactose	Others	Saccharides	-
96	377.11	129.05	376.101	C15H20O11	[M+H]+	Furaneol4-(6-malonylglucoside)	Others	Others	-
97	233.11	151.03	232.103	C13H16N2S	[M+H]+	N-Cyclohexyl-1,3-benzothiazol-2-amine	Alkaloids	Alkaloids	28291-75-0
98	237.18	135.12	236.178	C15H24O2	[M+H]+	Dehydronerolisovalerate	Others	Others	49831-79-0
99	343.15	163.08	342.147	C20H22O5	[M+H]+	Dipropyleneglycoldibenzoate	Others	Others	20109-39-1
100	493.21	331.15	492.2	C25H32O10	[M+H]+	dihydrodehydrodiconiferyl alcohol-9-O-β-D-xylopyranoside	Lignans and Coumarins	Lignans	-
101	239.09	147.04	238.084	C12H14O5	[M+H]+	3-ethyl-7-hydroxy-5,6-dimethoxyphthalide	Others	Others	-
102	207.06	91.05	206.058	C11H10O4	[M+H]+	(Z)-3-Ethylidene-7-hydroxy-6-methoxyphthalide	Others	Lactones	-
103	207.1	176.08	206.094	C12H14O3	[M+H]+	Hinokitiol Acetate	Terpenoids	Monoterpenoids	-
104	187.11	70.07	186.1	C8H14N2O3	[M+H]+	Alanylproline	Amino acids and derivatives	Amino acids and derivatives	13485-59-1
105	190.05	128.05	189.043	C10H7NO3	[M+H]+	Rubusine	Alkaloids	Alkaloids	-
106	489.36	201.16	488.35	C30H48O5	[M+H]+	Hovenic acid*	Terpenoids	Triterpene	-
107	333.18	173.13	332.17	C13H24N4O6	[M+H]+	Ser-Ile-Asn	Amino acids and derivatives	Amino acids and derivatives	-
108	192.065	146.06	191.058	C10H9NO3	[M+H]+	2-oxindole-3-acetic acid	Alkaloids	Plumerane	2971-31-5
109	310.14	166.086	309.132	C14H19N3O5	[M+H]+	Ser-Gly-Phe	Amino acids and derivatives	Amino acids and derivatives	-
110	288.19	143.12	287.185	C13H25N3O4	[M+H]+	Gly-Leu-Val	Amino acids and derivatives	Amino acids and derivatives	-
111	378.17	185.09	377.159	C18H23N3O6	[M+H]+	Asp-Pro-Phe	Amino acids and derivatives	Amino acids and derivatives	-
112	316.22	86.1	315.216	C15H29N3O4	[M+H]+	Leu-Ala-Ile	Amino acids and derivatives	Amino acids and derivatives	-
113	324.29	62.06	323.282	C20H37NO2	[M+H]+	linoleoyl ethanolamine	Lipids	LPE	68171-52-8
114	265.14	119.08	264.136	C15H20O4	[M+H]+	9alpha-Hydroxy-11beta,13-Dihydrozaluzanin C	Terpenoids	Sesquiterpenoids	-
115	493.132	331.082	492.127	C23H24O12	[M+H]+	Prudomenin*	Flavonoids	Flavonols	-
116	521.202	131.046	520.194	C26H32O11	[M+H]+	Matairesinol-4'-O-glucoside (Matairesinoside)*	Lignans and Coumarins	Lignans	23202-85-9
117	473.36	205.16	472.355	C30H48O4	[M+H]+	19-Hydroxyursolic acid	Terpenoids	Triterpene	-
118	235.17	67.05	234.162	C15H22O2	[M+H]+	8-Keto-9(10)-α-patchoulene-4α-ol	Terpenoids	Sesquiterpenoids	-
119	279.158	149.023	278.152	C16H22O4	[M+H]+	Methylillicinone F*	Others	Others	-
120	193.08	105.07	192.079	C11H12O3	[M+H]+	Eugenyl formate	Others	Others	-
121	419.17	205.09	418.163	C22H26O8	[M+H]+	Olivil Monoacetate	Lignans and Coumarins	Lignans	1016974-78-9
122	441.1	193.05	440.096	C19H20O12	[M+H]+	Scopoletin 7-O-(6''-Malonylglucoside)	Lignans and Coumarins	Coumarins	-
123	473.36	427.36	472.355	C30H48O4	[M+H]+	3,20-Dihydroxyurs-21-en-28-oic acid (Oleanderic acid)	Terpenoids	Triterpene	-
124	251.13	163.11	250.12	C14H18O4	[M+H]+	13-Nor-desacylcynaropicrin	Terpenoids	Sesquiterpenoids	-
125	325.093	163.039	324.084	C15H16O8	[M+H]+	Skimmin (7-Hydroxycoumarin-7-O-glucoside)	Lignans and Coumarins	Coumarins	93-39-0
126	167.11	93.07	166.099	C10H14O2	[M+H]+	Actinidialactone	Terpenoids	Monoterpenoids	76729-80-1
127	471.35	205.16	470.34	C30H46O4	[M+H]+	19-Hydroxy-2-(hydroxymethyl)-A(1)-norursa-2,12-dien-28-oic acid (Coleonolic acid)	Terpenoids	Triterpene	-
128	487.34	405.31	486.334	C30H46O5	[M+H]+	2-Hydroxymethyl-A(1)-nor-19,24-dihydroxyurs-2,12-dien-28-oic acid (Rosamultic acid)	Terpenoids	Triterpene	214285-76-4
129	519.24	207.14	518.236	C24H38O12	[M+H]+	(6S,7E,9R)-vomifoliol-9-O-β-D-Xyl-(1-6)-O-β-D-Glu	Terpenoids	Monoterpenoids	-
130	301.03	273.04	300.027	C15H8O7	[M+H]+	Isodemethylwedelolactone	Lignans and Coumarins	Coumarins	350681-33-3
131	135.04	89.04	134.037	C8H6O2	[M+H]+	2(4H)-benzofuranone	Others	Others	-
132	355.1	163.04	354.11	C20H18O6	[M+H]+	Sesamin	Lignans and Coumarins	Lignans	607-80-7
133	164.07	56.05	163.067	C6H13NO2S	[M+H]+	L-Homomethionine	Amino acids and derivatives	Amino acids and derivatives	25148-30-5
134	371.102	209.048	370.126	C17H22O9	[M+H]+	Sinapaldehyde-4-O-Glucoside	Others	Aldehyde compounds	154461-65-1
135	611.16	303.05	610.153	C27H30O16	[M+H]+	Quercetin-3-O-(2''-O-rhamnosyl)galactoside*	Flavonoids	Flavonols	-
136	611.16	287.05	610.153	C27H30O16	[M+H]+	Kaempferol-3,7-O-diglucoside	Flavonoids	Flavonols	25615-14-9
137	385.116	223.063	384.106	C17H20O10	[M+H]+	Fraxidinglucoside	Lignans and Coumarins	Coumarins	58970-71-1
138	419.1	287.05	418.09	C20H18O10	[M+H]+	Kaempferol-3-O-arabinoside	Flavonoids	Flavonols	-
139	316.28	60.04	315.277	C18H37NO3	[M+H]+	4-Hydroxy-8-sphingenine	Lipids	Sphingolipids	-
140	312.13	180.09	311.123	C12H17N5O5	[M+H]+	N6-(2-Hydroxyethyl)adenosine*	Nucleotides and derivatives	Nucleotides and derivatives	4338-48-1
141	275.14	175.12	274.128	C10H18N4O5	[M+H]+	Succinyl arginine	Amino acids and derivatives	Amino acids and derivatives	2478-02-6
142	289.07	243.07	288.063	C15H12O6	[M+H]+	2,6,7,4'-Tetrahydroxyisoflavanone	Flavonoids	Isoflavones	-
143	167.11	93.07	166.099	C10H14O2	[M+H]+	Rhododendrol	Others	Alcohol compounds	501-96-2
144	465.1	303.06	464.096	C21H20O12	[M+H]+	Quercetin-3-O-alloside; Isohyperoside*	Flavonoids	Flavonols	35589-21-0
145	435.09	303.06	434.085	C20H18O11	[M+H]+	Quercetin-3-O-xyloside (Reynoutrin)*	Flavonoids	Flavonols	549-32-6
146	317.07	302.04	316.058	C16H12O7	[M+H]+	Azaleatin (5-O-Methylquercetin)	Flavonoids	Flavonols	529-51-1
147	535.11	287.05	534.101	C24H22O14	[M+H]+	Kaempferol-3-O-(6''-malonyl)galactoside*	Flavonoids	Flavonols	-
148	342.14	162.07	341.132	C12H23NO10	[M+H]+	Trehalosamine	Others	Saccharides	-
149	435.09	303.05	434.085	C20H18O11	[M+H]+	Morin-3-O-xyloside*	Flavonoids	Flavonols	-
150	353.27	261.22	352.261	C21H36O4	[M+H]+	Glycerol 9,11,13-octadecatrienoyl ester*	Lipids	Glycerol ester	-
151	136.076	91.0542	135.068	C8H9NO	[M+H]+	2-Phenylacetamide*	Alkaloids	Alkaloids	103-81-1
152	162.055	116.049	161.048	C9H7NO2	[M+H]+	4,6-Dihydroxyquinoline	Alkaloids	Quinoline alkaloids	3517-61-1
153	499.13	163.04	498.116	C25H22O11	[M+H]+	Dicaffeoylshikimic acid	Phenolic acids	Phenolic acids	-
154	291.09	139.04	290.079	C15H14O6	[M+H]+	3',4,4',5,7-Pentahydroxyflavan (Luteoforol)	Flavonoids	Flavanols	13392-26-2
155	433.11	271.06	432.106	C21H20O10	[M+H]+	Genistein-7-O-galactoside*	Flavonoids	Isoflavones	-
156	227.1	116.07	226.095	C10H14N2O4	[M+H]+	Cyclo(Pro-Glu)	Amino acids and derivatives	Amino acids and derivatives	-
157	231.17	72.08	230.163	C11H22N2O3	[M+H]+	L-Valyl-L-Leucine	Amino acids and derivatives	Amino acids and derivatives	3989-97-7
158	263.14	70.06	262.132	C14H18N2O3	[M+H]+	L-Prolyl-L-Phenylalanine	Amino acids and derivatives	Amino acids and derivatives	13589-02-1
159	281.15	177.055	280.142	C14H20N2O4	[M+H]+	N-Feruloylhydroxyputrescine	Alkaloids	Phenolamine	-
160	426.26	285.24	425.254	C19H40NO7P	[M+H]+	LysoPE 14:0(2n isomer)*	Lipids	LPE	-
161	438.26	297.24	437.254	C20H40NO7P	[M+H]+	LysoPE 15:1	Lipids	LPE	-
162	476.28	335.26	475.27	C23H42NO7P	[M+H]+	LysoPE 18:3(2n isomer)	Lipids	LPE	-
163	476.28	335.26	475.27	C23H42NO7P	[M+H]+	LysoPE 18:3	Lipids	LPE	-
164	494.32	184.07	493.317	C24H48NO7P	[M+H]+	LysoPC 16:1(2n isomer)*	Lipids	LPC	-
165	440.28	299.26	439.27	C20H42NO7P	[M+H]+	LysoPE 15:0(2n isomer)*	Lipids	LPE	-
166	482.32	184.07	481.317	C23H48NO7P	[M+H]+	LysoPC 15:0(2n isomer)*	Lipids	LPC	-
167	440.28	299.26	439.27	C20H42NO7P	[M+H]+	LysoPE 15:0*	Lipids	LPE	-
168	522.36	184.07	521.348	C26H52NO7P	[M+H]+	LysoPC 18:1(2n isomer)	Lipids	LPC	-
169	353.269	261.221	352.261	C21H36O4	[M+H]+	2-α-Linolenoyl-glycerol*	Lipids	Glycerol ester	55268-58-1
170	550.39	184.07	549.379	C28H56NO7P	[M+H]+	LysoPC 20:1	Lipids	LPC	-
171	353.27	261.22	352.261	C21H36O4	[M+H]+	1-α-Linolenoyl-glycerol*	Lipids	Glycerol ester	-
172	355.28	263.24	354.277	C21H38O4	[M+H]+	2-Linoleoylglycerol*	Lipids	Glycerol ester	3443-82-1
173	355.28	263.24	354.277	C21H38O4	[M+H]+	1-Linoleoylglycerol*	Lipids	Glycerol ester	2277-28-3
174	493.134	331.081	492.127	C23H24O12	[M+H]+	Tricin-4'-O-glucoside*	Flavonoids	Flavones	-
175	611.16	303.05	610.153	C27H30O16	[M+H]+	Quercetin-3-O-neohesperidoside*	Flavonoids	Flavonols	29662-79-1
176	597.14	303.05	596.138	C26H28O16	[M+H]+	Quercetin-3-O-sambubioside	Flavonoids	Flavonols	83048-35-5
177	223.06	190.025	222.053	C11H10O5	[M+H]+	Umckalin (7-hydroxy-5,6-dimethoxycoumarin)	Lignans and Coumarins	Coumarins	43053-62-9
178	479.12	317.07	478.111	C22H22O12	[M+H]+	Rhamnetin-3-O-Glucoside*	Flavonoids	Flavonols	27875-34-9
179	759.199	303.05	758.191	C32H38O21	[M+H]+	Quercetin-3-O-Sambubioside-5-O-Glucoside	Flavonoids	Flavonols	-
180	479.118	317.073	478.111	C22H22O12	[M+H]+	6-Methoxykaempferol-3-O-glucoside*	Flavonoids	Flavonols	63422-27-5
181	463.12	301.08	462.116	C22H22O11	[M+H]+	6-C-MethylKaempferol-3-glucoside*	Flavonoids	Flavonols	-
182	265.15	177.06	264.147	C14H20N2O3	[M+H]+	N-Feruloylputrescine	Alkaloids	Phenolamine	501-13-3
183	451.12	289.08	450.116	C21H22O11	[M+H]+	Dihydrokaempferol-3-O-glucoside*	Flavonoids	Flavanonols	31049-08-8
184	433.113	271.065	432.106	C21H20O10	[M+H]+	Galangin 7-glucoside	Flavonoids	Flavonols	-
185	435.13	273.09	434.121	C21H22O10	[M+H]+	Isosalipurposide (Phlorizin Chalcone)	Flavonoids	Chalcones	4547-85-7
186	302.12	140.07	301.116	C13H19NO7	[M+H]+	2-Ethyl-3-methylmaleimide-N-glucoside	Alkaloids	Alkaloids	-
187	773.21	303.05	772.206	C33H40O21	[M+H]+	Quercetin-3-O-rutinoside-7-O-glucoside*	Flavonoids	Flavonols	30311-61-6
188	625.18	317.06	624.169	C28H32O16	[M+H]+	6-C-Methylquercetin-3-O-rutinoside	Flavonoids	Flavonols	-
189	331.1	169.05	330.095	C14H18O9	[M+H]+	Mudanoside A	Phenolic acids	Phenolic acids	-
190	611.16	303.05	610.153	C27H30O16	[M+H]+	Quercetin-3-O-(4''-O-glucosyl)rhamnoside	Flavonoids	Flavonols	59262-54-3
191	387.2	207.14	386.194	C19H30O8	[M+H]+	Icariside B2	Terpenoids	Sesquiterpenoids	108906-51-0
192	481.1	319.05	480.09	C21H20O13	[M+H]+	Gossypetin-8-O-glucoside	Flavonoids	Flavonols	652-78-8
193	567.13	303.05	566.127	C25H26O15	[M+H]+	Quercetin-3-O-xylosyl(1→2)arabinoside	Flavonoids	Flavonols	-
194	593.17	441.11	592.158	C31H28O12	[M+H]+	8,8'-Methylenebiscatechin	Flavonoids	Flavanols	81555-08-0
195	535.11	287.05	534.101	C24H22O14	[M+H]+	Kaempferol-3-O-(6''-malonyl)glucoside*	Flavonoids	Flavonols	81149-02-2
196	371.21	191.14	370.199	C19H30O7	[M+H]+	3-Oxo-alpha-ionol glucoside	Terpenoids	Sesquiterpenoids	-
197	391.28	149.02	390.277	C24H38O4	[M+H]+	Diisooctyl Phthalate*	Phenolic acids	Phenolic acids	27554-26-3
198	595.166	449.11	594.159	C27H30O15	[M+H]+	Luteolin-6-C-glucoside-7-O-rhamnoside*	Flavonoids	Flavones	-
199	639.2	477.14	638.185	C29H34O16	[M+H]+	Cirsimaritin-8-C-[glucosyl-(1-2)]-glucoside	Flavonoids	Flavones	-
200	477.14	357.09	476.132	C23H24O11	[M+H]+	Cirsimaritin-8-C-glucoside	Flavonoids	Flavones	-
201	481.1	319.04	480.09	C21H20O13	[M+H]+	Myricetin-3-O-β-D-glucoside	Flavonoids	Flavonols	19833-12-6
202	579.15	271.06	578.142	C30H26O12	[M+H]+	Apigenin-7-O-(6''-p-Coumaryl)glucoside	Flavonoids	Flavones	-
203	296.07	104.11	295.057	C8H14N3O7P	[M+H]+	5-Aminoimidazole ribonucleotide	Nucleotides and derivatives	Nucleotides and derivatives	25635-88-5
204	146.08	82.07	145.074	C6H11NO3	[M+H]+	N-Methyl-Trans-4-Hydroxy-L-Proline	Amino acids and derivatives	Amino acids and derivatives	4252-82-8
205	101.02	55.02	100.016	C4H4O3	[M+H]+	Succinic anhydride	Organic acids	Organic acids	108-30-5
206	313.143	151.075	312.136	C19H20O4	[M+H]+	Alnusonol	Others	Others	52330-12-8
207	227.16	121.1	226.157	C13H22O3	[M+H]+	6,9-Dihydroxy-7-megastigmen-3-one	Terpenoids	Sesquiterpenoids	-
208	581.15	287.05	580.143	C26H28O15	[M+H]+	Kaempferol-3-O-xylosyl(1→2)glucoside*	Flavonoids	Flavonols	-
209	330.34	312.33	329.329	C20H43NO2	[M+H]+	2-Amino-1,3-eicosanediol	Lipids	Sphingolipids	-
210	247.13	86.09	246.122	C10H18N2O5	[M+H]+	L-Isoleucyl-L-Aspartate	Amino acids and derivatives	Amino acids and derivatives	-
211	355.1	163.04	354.095	C16H18O9	[M+H]+	Isoscopoletin-β-D-glucoside	Lignans and Coumarins	Coumarins	20186-29-2
212	773.213	303.051	772.206	C33H40O21	[M+H]+	Quercetin-3-O-sophoroside-7-O-rhamnoside*	Flavonoids	Flavonols	-
213	521.2	131.05	520.194	C26H32O11	[M+H]+	Dehydrodiconiferyl alcohol-gamma'-O-glucoside*	Lignans and Coumarins	Lignans	-
214	625.18	317.07	624.169	C28H32O16	[M+H]+	Isorhamnetin-3-O-glucoside-7-O-rhamnoside	Flavonoids	Flavonols	17331-71-4
215	611.16	303.05	610.153	C27H30O16	[M+H]+	Quercetin-3-O-glucoside-7-O-rhamnoside*	Flavonoids	Flavonols	-
216	451.12	289.07	450.116	C21H22O11	[M+H]+	3',5,5',7-Tetrahydroxyflavanone-7-O-glucoside*	Flavonoids	Flavanones	-
217	359.15	131.05	358.142	C20H22O6	[M+H]+	Dehydrodiconiferyl alcohol	Lignans and Coumarins	Lignans	4263-87-0
218	595.17	287.06	594.159	C27H30O15	[M+H]+	Kaempferol-3-O-glucoside-7-O-rhamnoside*	Flavonoids	Flavonols	2392-95-2
219	625.176	317.07	624.169	C28H32O16	[M+H]+	Tamarixetin-3-O-glucoside-7-O-rhamnoside*	Flavonoids	Flavonols	-
220	353.27	261.22	352.261	C21H36O4	[M+H]+	Monolinolenin*	Lipids	Glycerol ester	75685-85-7
221	411.36	163.15	410.355	C29H46O	[M+H]+	Stigmasta-4,22-Dien-3-One	Steroids	Steroid	20817-72-5
222	371.21	133.1	370.199	C19H30O7	[M+H]+	Deoxysappanol	Others	Others	-
223	487.34	423.32	486.334	C30H46O5	[M+H]+	3-Hydroxyolean-12-ene-27,28-dioic acid (Cincholic acid)	Terpenoids	Triterpene	5948-32-3
224	481.134	319.046	480.127	C22H24O12	[M+H]+	3',5',5,7-Tetrahydroxy-4'-methoxyflavanone-3'-O-glucoside	Flavonoids	Flavanones	-
225	391.28	149.02	390.277	C24H38O4	[M+H]+	Bis(2-ethylhexyl)phthalate*	Phenolic acids	Phenolic acids	117-81-7
226	225.19	67.06	224.178	C14H24O2	[M+H]+	5Z,8Z-tetradecadienoic acid	Lipids	Free fatty acids	39039-37-7
227	198.123	95.0609	197.116	C9H15N3O2	[M+H]+	Hercynine	Alkaloids	Alkaloids	534-30-5
228	136.06	119.04	135.054	C5H5N5	[M+H]+	Zarzissine	Alkaloids	Alkaloids	160568-14-9
229	151.08	91.05	150.068	C9H10O2	[M+H]+	2-Methoxy-4-ethenylphenol	Others	Others	7786-61-0
230	331.28	313.27	330.277	C19H38O4	[M+H]+	2-Palmitoylglycerol*	Lipids	Glycerol ester	23470-00-0
231	279.159	149.023	278.152	C16H22O4	[M+H]+	Diisobutyl phthalate*	Phenolic acids	Phenolic acids	84-69-5
232	649.41	437.34	648.403	C40H56O7	[M+H]+	Eucalyptolic acid	Terpenoids	Triterpene	189272-68-2
233	741.224	313.072	740.216	C33H40O19	[M+H]+	Isovitexin-7-O-glucoside-2''-O-rhamnoside	Flavonoids	Flavones	-
234	349.273	123.08	348.266	C22H36O3	[M+H]+	Anacardic acid	Phenolic acids	Phenolic acids	16611-84-0
235	227.09	181.09	226.084	C11H14O5	[M+H]+	3,4-Dihydroxy-3-methoxypropiophenone	Others	Ketone compounds	-
236	465.14	303.09	464.132	C22H24O11	[M+H]+	Hesperetin-7-O-glucoside	Flavonoids	Flavanones	31712-49-9
237	635.39	453.33	634.387	C39H54O7	[M+H]+	2-Hydroxypyracrenic acid	Terpenoids	Triterpene	-
238	470.127	308.076	469.122	C20H23NO12	[M+H]+	Narciclasine 4-Glucopyranoside	Alkaloids	Piperidine alkaloids	-
239	325.091	163.036	324.084	C15H16O8	[M+H]+	Hedycaffeoylglucoside A	Quinones	Anthraquinone	-
240	387.18	137.06	386.173	C22H26O6	[M+H]+	epieudesmin	Lignans and Coumarins	Lignans	-
241	179.07	119.05	178.063	C10H10O3	[M+H]+	3-Ethyl-7-hydroxyphthalide	Others	Others	-
242	427.36	165.09	426.35	C29H46O2	[M+H]+	Stigmast-4-ene-3,6-dione	Steroids	Steroid	23670-94-2
243	505.35	423.33	504.345	C30H48O6	[M+H]+	2,3,19,23-Tetrahydroxyolean-12-en-28-oic acid (Arjungenin)*	Terpenoids	Triterpene	-
244	503.34	439.32	502.329	C30H46O6	[M+H]+	2,3,19-Trihydroxy-24-oxo-olean-12-en-28-oic acid	Terpenoids	Triterpene	-
245	359.15	137.062	358.142	C20H22O6	[M+H]+	Matairesinol	Lignans and Coumarins	Lignans	580-72-3
246	577.13	287.06	576.127	C30H24O12	[M+H]+	2α,3α-Epoxy-5,7,3',4'-tetrahydroxyflavan-(4β→8)-epicatechin	Tannins	Proanthocyanidins	-
247	225.2	100.11	224.189	C13H24N2O	[M+H]+	Cuscohygrine	Alkaloids	Pyrrole alkaloids	454-14-8
248	253.18	161.09	252.173	C15H24O3	[M+H]+	Expoxy-1,10-dihydrocurdione	Terpenoids	Sesquiterpenoids	-
249	244.09	112.05	243.085	C9H13N3O5	[M+H]+	Cytarabine	Nucleotides and derivatives	Nucleotides and derivatives	147-94-4
250	130.09	84.08	129.079	C6H11NO2	[M+H]+	Cycloleucine	Amino acids and derivatives	Amino acids and derivatives	52-52-8
251	297.24	95.08	296.235	C18H32O3	[M+H]+	9-Hydroxy-10,12-octadecadienoic acid	Lipids	Free fatty acids	10075-11-3
252	316.22	86.1	315.216	C15H29N3O4	[M+H]+	Leu-Leu-Ala	Amino acids and derivatives	Amino acids and derivatives	20274-80-0
253	308.11	146.06	307.099	C14H17N3O3S	[M+H]+	Trp-Cys	Amino acids and derivatives	Amino acids and derivatives	-
254	258.14	129.1	257.138	C11H19N3O4	[M+H]+	Ala-Pro-Ala	Amino acids and derivatives	Amino acids and derivatives	-
255	393.19	269.15	392.184	C14H28N6O5S1	[M+H]+	Arg-Ser-Met	Amino acids and derivatives	Amino acids and derivatives	-
256	265.08	139.02	264.078	C9H16N2O5S	[M+H]+	Asp-Met	Amino acids and derivatives	Amino acids and derivatives	-
257	393.15	177.05	392.148	C13H24N6O6S1	[M+H]+	Cys-Arg-Asp	Amino acids and derivatives	Amino acids and derivatives	-
258	383.14	203.08	382.131	C16H22N4O5S1	[M+H]+	Cys-Phe-Asn	Amino acids and derivatives	Amino acids and derivatives	-
259	399.16	233.12	398.155	C15H22N6O7	[M+H]+	His-Asn-Glu	Amino acids and derivatives	Amino acids and derivatives	-
260	344.25	100.11	343.247	C17H33N3O4	[M+H]+	Ile-Ile-Val	Amino acids and derivatives	Amino acids and derivatives	-
261	388.16	127.04	387.158	C15H25N5O5S1	[M+H]+	Met-Thr-His	Amino acids and derivatives	Amino acids and derivatives	-
262	367.16	205.09	366.154	C16H22N4O6	[M+H]+	Phe-Asn-Ser	Amino acids and derivatives	Amino acids and derivatives	-
263	362.14	123.04	361.131	C14H23N3O6S1	[M+H]+	Pro-Met-Asp	Amino acids and derivatives	Amino acids and derivatives	-
264	363.15	314.11	362.144	C13H22N4O8	[M+H]+	Thr-Glu-Asn	Amino acids and derivatives	Amino acids and derivatives	-
265	380.15	154.04	379.141	C14H25N3O7S1	[M+H]+	Thr-Glu-Met	Amino acids and derivatives	Amino acids and derivatives	-
266	104.07	58.07	103.063	C4H9NO2	[M+H]+	N-Ethylglycine*	Amino acids and derivatives	Amino acids and derivatives	627-01-0
267	116.071	70.0662	115.063	C5H9NO2	[M+H]+	1-Amino-1-cyclobutane-carboxylic-acid*	Amino acids and derivatives	Amino acids and derivatives	22264-50-2
268	175.12	70.07	174.137	C8H18N2O2	[M+H]+	N(6),N(6)-Dimethyl-L-lysine	Amino acids and derivatives	Amino acids and derivatives	2259-86-1
269	527.16	365.1	504.169	C18H32O16	[M+Na]+	Maltotriose	Others	Saccharides	1109-28-0
270	132.065	86.0607	131.058	C5H9NO3	[M+H]+	Cis-L-3-hydroxyproline*	Amino acids and derivatives	Amino acids and derivatives	567-35-1
271	132.1	86.1	131.095	C6H13NO2	[M+H]+	D-Allo-Isoleucine*	Amino acids and derivatives	Amino acids and derivatives	1509-35-9
272	182.08	136.08	181.074	C9H11NO3	[M+H]+	3-Hydroxy-L-phenylalanine*	Amino acids and derivatives	Amino acids and derivatives	587-33-7
273	130.09	84.08	129.079	C6H11NO2	[M+H]+	L-Pipecolic Acid	Alkaloids	Piperidine alkaloids	3105-95-1
274	170.09	124.09	169.085	C7H11N3O2	[M+H]+	1-Methylhistidine*	Amino acids and derivatives	Amino acids and derivatives	332-80-9
275	104.07	57.0342	103.063	C4H9NO2	[M+H]+	3-Amino-2-methylpropanoic acid	Amino acids and derivatives	Amino acids and derivatives	4249-19-8
276	196.1	91.05	195.089	C10H13NO3	[M+H]+	L-Tyrosine methyl ester	Amino acids and derivatives	Amino acids and derivatives	1080-06-4
277	128.03	93.06	127.019	C6H6ClN	[M+H]+	3-Chloroaniline	Alkaloids	Alkaloids	108-42-9
278	94.07	53.04	93.0578	C6H7N	[M+H]+	2-Picoline; 2-Methylpyridine	Alkaloids	Pyridine alkaloids	109-06-8
279	203.14	129.07	202.136	C14H18O	[M+H]+	2-Pentyl-3-phenyl-2-propenal	Others	Aldehyde compounds	122-40-7
280	72.08	55.05	71.0735	C4H9N	[M+H]+	Pyrrolidin	Alkaloids	Pyrrole alkaloids	123-75-1
281	132.102	86.0969	131.095	C6H13NO2	[M+H]+	DL-Leucine*	Amino acids and derivatives	Amino acids and derivatives	328-39-2
282	153.13	83.05	152.12	C10H16O	[M+H]+	cis-Citral	Terpenoids	Monoterpenoids	5392-40-5
283	292.13	188.07	291.122	C14H17N3O4	[M+H]+	Ser-Trp	Amino acids and derivatives	Amino acids and derivatives	94421-70-2
284	231.13	86.06	230.127	C10H18N2O4	[M+H]+	Hyp-Val	Amino acids and derivatives	Amino acids and derivatives	-
285	219.1	86.06	218.09	C8H14N2O5	[M+H]+	Hyp-Ser	Amino acids and derivatives	Amino acids and derivatives	-
286	304.17	188.07	303.158	C16H21N3O3	[M+H]+	Val-Trp	Amino acids and derivatives	Amino acids and derivatives	24587-37-9
287	218.15	84.08	217.143	C9H19N3O3	[M+H]+	Lys-Ala	Amino acids and derivatives	Amino acids and derivatives	17043-71-9
288	263.09	136.04	262.08	C9H14N2O7	[M+H]+	Asp-Glu	Amino acids and derivatives	Amino acids and derivatives	6157-06-8
289	261.16	84.08	260.149	C10H20N4O4	[M+H]+	Lys-Asn	Amino acids and derivatives	Amino acids and derivatives	19908-06-6
290	262.138	84.0816	261.132	C10H19N3O5	[M+H]+	Lys-Asp*	Amino acids and derivatives	Amino acids and derivatives	20556-18-7
291	230.11	70.07	229.106	C9H15N3O4	[M+H]+	Pro-Asn	Amino acids and derivatives	Amino acids and derivatives	107856-82-6
292	231.1	70.07	230.09	C9H14N2O5	[M+H]+	Pro-Asp	Amino acids and derivatives	Amino acids and derivatives	85227-98-1
293	204.13	84.08	203.127	C8H17N3O3	[M+H]+	Lys-Gly	Amino acids and derivatives	Amino acids and derivatives	7563-03-3
294	246.15	86.1	245.138	C10H19N3O4	[M+H]+	Ile-Asn	Amino acids and derivatives	Amino acids and derivatives	59652-59-4
295	205.08	130.05	204.075	C7H12N2O5	[M+H]+	Gly-Glu	Amino acids and derivatives	Amino acids and derivatives	7412-78-4
296	269.16	156.08	268.154	C12H20N4O3	[M+H]+	Ile-His	Amino acids and derivatives	Amino acids and derivatives	97284-12-3
297	248.16	84.08	247.153	C10H21N3O4	[M+H]+	Lys-Thr	Amino acids and derivatives	Amino acids and derivatives	97791-84-9
298	247.13	86.1	246.122	C10H18N2O5	[M+H]+	Leu-Asp	Amino acids and derivatives	Amino acids and derivatives	32949-40-9
299	303.15	156.08	302.138	C15H18N4O3	[M+H]+	Phe-His	Amino acids and derivatives	Amino acids and derivatives	16874-81-0
300	234.15	84.08	233.138	C9H19N3O4	[M+H]+	Ser-Lys	Amino acids and derivatives	Amino acids and derivatives	22677-61-8
301	204.1	84.04	203.091	C7H13N3O4	[M+H]+	Gln-Gly	Amino acids and derivatives	Amino acids and derivatives	2650-65-9
302	215.14	116.07	214.132	C10H18N2O3	[M+H]+	Val-Pro	Amino acids and derivatives	Amino acids and derivatives	20488-27-1
303	237.12	120.09	236.116	C12H16N2O3	[M+H]+	Phe-Ala	Amino acids and derivatives	Amino acids and derivatives	3918-87-4
304	451.12	289.07	450.116	C21H22O11	[M+H]+	Eriodictyol-7-O-glucoside	Flavonoids	Flavanones	38965-51-4
305	262.14	84.08	261.132	C10H19N3O5	[M+H]+	Asp-Lys*	Amino acids and derivatives	Amino acids and derivatives	5891-51-0
306	294.18	84.08	293.174	C15H23N3O3	[M+H]+	Lys-Phe	Amino acids and derivatives	Amino acids and derivatives	6235-35-4
307	295.13	120.08	294.122	C14H18N2O5	[M+H]+	Glu-Phe	Amino acids and derivatives	Amino acids and derivatives	20556-22-3
308	449.11	287.06	448.101	C21H20O11	[M+H]+	Luteolin-3'-O-glucoside	Flavonoids	Flavones	5154-41-6
309	310.18	84.08	309.169	C15H23N3O4	[M+H]+	Lys-Tyr	Amino acids and derivatives	Amino acids and derivatives	35978-98-4
310	253.12	120.09	252.111	C12H16N2O4	[M+H]+	Phe-Ser	Amino acids and derivatives	Amino acids and derivatives	16053-39-7
311	433.113	271.074	432.106	C21H20O10	[M+H]+	Apigenin-4'-O-glucoside*	Flavonoids	Flavones	20486-34-4
312	279.13	120.08	278.127	C14H18N2O4	[M+H]+	Phe-Hyp	Amino acids and derivatives	Amino acids and derivatives	90965-82-5
313	129.03	68.9967	128.022	C4H4N2O3	[M+H]+	Barbituric acid;Malonylurea;2,4,6-Pyrimidinetrione	Nucleotides and derivatives	Nucleotides and derivatives	67-52-7
314	115.08	69.07	114.068	C6H10O2	[M+H]+	Delta-Hexalactone	Others	Lactones	823-22-3
315	262.05	216.04	261.04	C9H12NO6P	[M+H]+	O-phosphate-L-tyrosine	Amino acids and derivatives	Amino acids and derivatives	21820-51-9
316	139.08	77.04	138.068	C8H10O2	[M+H]+	2-Methoxy-4-methylphenol	Others	Others	93-51-6
317	242.11	126.07	241.106	C10H15N3O4	[M+H]+	5-Methyl-2'-Deoxycytidine	Nucleotides and derivatives	Nucleotides and derivatives	838-07-3
318	153.05	136.03	152.045	C4H4N6O	[M+H]+	8-Azaguanine	Nucleotides and derivatives	Nucleotides and derivatives	134-58-7
319	145.13	86.1	144.126	C7H16N2O	[M+H]+	N-Acetylcadaverine	Alkaloids	Alkaloids	32343-73-0
320	223.11	120.08	222.1	C11H14N2O3	[M+H]+	Gly-Phe*	Amino acids and derivatives	Amino acids and derivatives	3321-03-7
321	166.07	124.05	165.065	C6H7N5O	[M+H]+	6-O-methylguanine	Nucleotides and derivatives	Nucleotides and derivatives	20535-83-5
322	203.15	70.07	202.143	C8H18N4O2	[M+H]+	N,N'-Dimethylarginine;SDMA*	Amino acids and derivatives	Amino acids and derivatives	30344-00-4
323	489.35	201.16	488.35	C30H48O5	[M+H]+	2,3,19-trihydroxyurs-12-en-28-oic acid (Euscaphic acid)*	Terpenoids	Triterpene	53155-25-2
324	165.05	119.05	164.047	C9H8O3	[M+H]+	4-hydroxyphenyl acrylaldehyde	Others	Aldehyde compounds	-
325	193.052	178.027	192.042	C10H8O4	[M+H]+	Isoscopoletin (6-Hydroxy-7-Methoxycoumarin)	Lignans and Coumarins	Coumarins	776-86-3
326	225.113	123.044	224.105	C12H16O4	[M+H]+	(2E)-3-(1-Hydroxy-2,6,6-trimethyl-4-oxo-2-cyclohexen-1-yl)-2-propenoic acid	Terpenoids	Sesquiterpenoids	26690-86-8
327	136.062	119.036	135.054	C5H5N5	[M+H]+	Adenine	Nucleotides and derivatives	Nucleotides and derivatives	73-24-5
328	139.039	65.0386	138.032	C7H6O3	[M+H]+	Protocatechualdehyde	Others	Aldehyde compounds	139-85-5
329	465.1	303.05	464.096	C21H20O12	[M+H]+	Quercetin-3-O-glucoside (Isoquercitrin)*	Flavonoids	Flavonols	482-35-9
330	581.19	273.08	580.179	C27H32O14	[M+H]+	Naringenin-7-O-Rutinoside(Narirutin)	Flavonoids	Flavanones	14259-46-2
331	595.16	287.06	594.159	C27H30O15	[M+H]+	Kaempferol-3-O-neohesperidoside*	Flavonoids	Flavonols	32602-81-6
332	625.17	317.07	624.169	C28H32O16	[M+H]+	Isorhamnetin-3-O-neohesperidoside*	Flavonoids	Flavonols	55033-90-4
333	291.09	139.04	290.079	C15H14O6	[M+H]+	Catechin*	Flavonoids	Flavanols	154-23-4
334	305.065	231.065	304.058	C15H12O7	[M+H]+	Taxifolin(Dihydroquercetin)	Flavonoids	Flavanonols	480-18-2
335	611.16	303.05	610.153	C27H30O16	[M+H]+	Quercetin-3-O-rutinoside (Rutin)*	Flavonoids	Flavonols	153-18-4
336	287.06	137.02	286.048	C15H10O6	[M+H]+	Fisetin	Flavonoids	Flavonols	528-48-3
337	419.134	257.08	418.126	C21H22O9	[M+H]+	Liquiritigenin-4'-O-Glucoside (Liquiritin)	Flavonoids	Flavanones	551-15-5
338	595.166	287.058	594.159	C27H30O15	[M+H]+	Luteolin-7-O-neohesperidoside (Lonicerin)*	Flavonoids	Flavones	25694-72-8
339	597.18	289.07	596.174	C27H32O15	[M+H]+	Eriodictyol-7-O-Rutinoside (Eriocitrin)*	Flavonoids	Flavanones	13463-28-0
340	459.092	139.039	458.085	C22H18O11	[M+H]+	Gallocatechin gallate	Flavonoids	Flavanols	4233-96-9
341	307.08	139.04	306.074	C15H14O7	[M+H]+	Epigallocatechin	Flavonoids	Flavanols	970-74-1
342	449.108	287.062	448.101	C21H20O11	[M+H]+	Luteolin-7-O-glucoside (Cynaroside)*	Flavonoids	Flavones	1268798
343	465.102	303.058	464.096	C21H20O12	[M+H]+	Quercetin-3-O-galactoside (Hyperin)*	Flavonoids	Flavonols	482-36-0
344	449.11	303.05	448.101	C21H20O11	[M+H]+	Quercetin-3-O-rhamnoside(Quercitrin)	Flavonoids	Flavonols	522-12-3
345	625.18	317.08	624.169	C28H32O16	[M+H]+	Isorhamnetin-3-O-rutinoside (Narcissin)*	Flavonoids	Flavonols	604-80-8
346	449.11	287.06	448.101	C21H20O11	[M+H]+	Kaempferol-3-O-glucoside (Astragalin)*	Flavonoids	Flavonols	480-10-4
347	319.04	273.04	318.038	C15H10O8	[M+H]+	Quercetagetin; 3,3',4',5,6,7-Hexahydroxyflavone	Flavonoids	Flavonols	90-18-6
348	627.16	303.06	626.148	C27H30O17	[M+H]+	Quercetin-3-O-sophoroside (Baimaside)	Flavonoids	Flavonols	18609-17-1
349	291.09	139.04	290.079	C15H14O6	[M+H]+	Epicatechin*	Flavonoids	Flavanols	490-46-0
350	433.11	271.07	432.106	C21H20O10	[M+H]+	Apigenin-7-O-glucoside(Cosmosiin)*	Flavonoids	Flavones	578-74-5
351	253.09	210.07	252.079	C16H12O3	[M+H]+	5-Methoxyflavone	Flavonoids	Flavones	42079-78-7
352	579.17	287.06	578.164	C27H30O14	[M+H]+	Kaempferol-3,7-O-dirhamnoside (Kaempferitrin)	Flavonoids	Flavonols	482-38-2
353	237.09	135.05	236.084	C16H12O2	[M+H]+	6-Methylflavone	Flavonoids	Flavones	29976-75-8
354	138.05	78.03	137.048	C7H7NO2	[M+H]+	Nicotinic Acid Methyl Ester(Methyl Nicotinate)	Alkaloids	Pyridine alkaloids	93-60-7
355	179.03	133.03	178.027	C9H6O4	[M+H]+	Daphnetin	Lignans and Coumarins	Coumarins	486-35-1
356	124.04	80.05	123.032	C6H5NO2	[M+H]+	Isonicotinic acid	Others	Vitamin	55-22-1
357	153.05	65.04	152.047	C8H8O3	[M+H]+	Isovanillin	Others	Aldehyde compounds	621-59-0
358	191.1	145.1	190.099	C12H14O2	[M+H]+	Butylphthalide	Others	Lactones	6066-49-5
359	205.09	146.06	204.09	C11H12N2O2	[M+H]+	DL-Tryptophan	Amino acids and derivatives	Amino acids and derivatives	54-12-6
360	219.17	81.0684	218.167	C15H22O	[M+H]+	Nootkatone*	Terpenoids	Sesquiterpenoids	4674-50-4
361	252.1	136.06	251.102	C10H13N5O3	[M+H]+	5'-Deoxyadenosine	Nucleotides and derivatives	Nucleotides and derivatives	4754-39-6
362	245.07	113.03	244.07	C9H12N2O6	[M+H]+	1-Arabinosyluracil	Nucleotides and derivatives	Nucleotides and derivatives	3083-77-0
363	146.08	70.06	145.074	C6H11NO3	[M+H]+	N-Hydroxypipecolic acid	Alkaloids	Piperidine alkaloids	115819-92-6
364	517.13	163.04	516.127	C25H24O12	[M+H]+	1,3-O-Dicaffeoylquinic Acid (Cynarin)	Phenolic acids	Phenolic acids	30964-13-7
365	282.278	114.092	281.272	C18H35NO	[M+H]+	Laurocapram	Alkaloids	Alkaloids	59227-89-3
366	469.17	307.12	468.163	C22H28O11	[M+H]+	Cimifugin-7-O-glucoside	Others	Chromone	80681-45-4
367	102.05	56.05	101.048	C4H7NO2	[M+H]+	L-Azetidine-2-carboxylic acid	Alkaloids	Alkaloids	2133-34-8
368	407.13	245.08	406.126	C20H22O9	[M+H]+	2,3,5,4'-Tetrahydroxystilbene-2-O-glucoside	Others	Stilbene	82373-94-2
369	579.17	271.07	578.164	C27H30O14	[M+H]+	Apigenin-7-O-neohesperidoside (Rhoifolin)*	Flavonoids	Flavones	17306-46-6
370	219.113	132.086	218.106	C12H14N2O2	[M+H]+	1-Methyltryptophan	Amino acids and derivatives	Amino acids and derivatives	21339-55-9
371	303.25	57.07	302.246	C17H34O4	[M+H]+	1-Monomyristin	Lipids	Glycerol ester	589-68-4
372	104.07	59.01	103.063	C4H9NO2	[M+H]+	Methyl 3-aminopropanoate	Amino acids and derivatives	Amino acids and derivatives	4138-35-6
373	235.17	105.07	234.162	C15H22O2	[M+H]+	Curcumenol	Terpenoids	Sesquiterpenoids	19431-84-6
374	471.35	265.14	470.34	C30H46O4	[M+H]+	3-Hydroxy-11-oxours-12-en-23-oic acid (11-Keto-beta-boswellic acid)	Terpenoids	Triterpene	17019-92-0
375	120.07	56.05	119.058	C4H9NO3	[M+H]+	DL-Threonine	Amino acids and derivatives	Amino acids and derivatives	80-68-2
376	451.36	89.06	450.35	C31H46O2	[M+H]+	Phylloquinone (Vitamin K1)	Others	Vitamin	84-80-0
377	293.25	95.09	292.24	C19H32O2	[M+H]+	Methyl linolenate	Lipids	Free fatty acids	301-00-8
378	129.07	56.05	128.059	C5H8N2O2	[M+H]+	Cyclo(Ala-Gly)	Amino acids and derivatives	Amino acids and derivatives	4526-77-6
379	130.06	103.05	129.058	C9H7N	[M+H]+	Isoquinoline	Alkaloids	Isoquinoline alkaloids	119-65-3
380	221.09	130.06	220.085	C11H12N2O3	[M+H]+	5-Hydroxy-DL-tryptophan(5-HTP)	Amino acids and derivatives	Amino acids and derivatives	56-69-9
381	126.05	80.01	125.048	C6H7NO2	[M+H]+	N-Ethylmaleimide (NEM)	Amino acids and derivatives	Amino acids and derivatives	128-53-0
382	156.102	84.0808	155.095	C8H13NO2	[M+H]+	Scopine	Alkaloids	Tropan alkaloids	498-45-3
383	169.05	65.04	168.042	C8H8O4	[M+H]+	3-Hydroxy-4-methoxybenzoic acid; Isovanillic Acid	Phenolic acids	Phenolic acids	645-08-9
384	140.03	105.02	139.027	C6H5NO3	[M+H]+	Nicotinic acid N-oxide	Alkaloids	Pyridine alkaloids	2398-81-4
385	155.01	119.04	154.005	C5H3ClN4	[M+H]+	6-Chloropurine	Nucleotides and derivatives	Nucleotides and derivatives	87-42-3
386	204.13	85.03	203.116	C9H17NO4	[M+H]+	O-Acetyl-L-carnitine	Alkaloids	Alkaloids	3040-38-8
387	327.21	309.2	326.199	C20H26N2O2	[M+H]+	Hydroquinine	Alkaloids	Quinoline alkaloids	522-66-7
388	208.1	120.08	207.089	C11H13NO3	[M+H]+	N-Acetyl-DL-phenylalanine	Amino acids and derivatives	Amino acids and derivatives	2901-75-9
389	192.07	56.05	191.062	C7H13NO3S	[M+H]+	N-Acetyl-L-Methionine	Amino acids and derivatives	Amino acids and derivatives	65-82-7
390	255.07	181.07	254.058	C15H10O4	[M+H]+	7,8-Dihydroxy-4-phenylcoumarin	Lignans and Coumarins	Coumarins	842-01-3
391	771.237	317.071	770.227	C34H42O20	[M+H]+	Typhaneoside*	Flavonoids	Flavonols	104472-68-6
392	405.14	165.05	404.132	C17H24O11	[M+H]+	Secoxyloganin	Terpenoids	Monoterpenoids	58822-47-2
393	287.09	203.04	286.084	C16H14O5	[M+H]+	Oxypeucedanin	Lignans and Coumarins	Coumarins	737-52-0
394	463.125	301.07	462.116	C22H22O11	[M+H]+	Hispidulin-7-O-glucoside(Homoplantaginin)*	Flavonoids	Flavones	17680-84-1
395	595.166	287.06	594.159	C27H30O15	[M+H]+	Kaempferol-3-O-glucorhamnoside*	Flavonoids	Flavonols	40437-72-7
396	324.06	112.05	323.052	C9H14N3O8P	[M+H]+	Cytidine 5'-monophosphate(Cytidylic acid)	Nucleotides and derivatives	Nucleotides and derivatives	63-37-6
397	116.07	70.0668	115.063	C5H9NO2	[M+H]+	L-Proline*	Amino acids and derivatives	Amino acids and derivatives	147-85-3
398	257.09	211.09	256.085	C14H12N2O3	[M+H]+	7-Hydroxy-β-carboline-1-propionic acid	Alkaloids	Plumerane	215934-15-9
399	182.08	91.05	181.074	C9H11NO3	[M+H]+	N-(2-Hydroxy-4-methoxyphenyl)acetamide	Alkaloids	Alkaloids	58469-06-0
400	102.05	84.05	101.048	C4H7NO2	[M+H]+	5-Hydroxy-2-pyrrolidinone	Alkaloids	Pyrrole alkaloids	62312-55-4
401	182.08	124.05	181.074	C9H11NO3	[M+H]+	3,4-Dimethoxybenzamide	Alkaloids	Alkaloids	1521-41-1
402	142.123	96.0859	141.115	C8H15NO	[M+H]+	Pseudotropine	Alkaloids	Tropan alkaloids	135-97-7
403	227.14	86.063	226.132	C11H18N2O3	[M+H]+	Cyclo(L-Leu-trans-4-hydroxy-L-Pro)	Amino acids and derivatives	Amino acids and derivatives	115006-86-5
404	339.11	147.05	338.1	C16H18O8	[M+H]+	5-O-Coumaroylquinic acid	Phenolic acids	Phenolic acids	32451-86-8
405	581.15	287.06	580.143	C26H28O15	[M+H]+	Kaempferol-3-O-sambubioside*	Flavonoids	Flavonols	27661-51-4
406	301.04	273.04	300.027	C15H8O7	[M+H]+	Demethylwedelolactone	Lignans and Coumarins	Coumarins	6468-55-9
407	599.2	431.13	598.19	C27H34O15	[M+H]+	Phloretin 3',5'-Di-C-glucoside	Flavonoids	Flavones	357401-40-2
408	303.05	137.02	302.043	C15H10O7	[M+H]+	3,3',4',5',7-Pentahydroxyflavone; Robinetin	Flavonoids	Flavonols	490-31-3
409	341.09	179.04	340.079	C15H16O9	[M+H]+	Daphnin	Lignans and Coumarins	Coumarins	486-55-5
410	369.12	177.06	368.111	C17H20O9	[M+H]+	5-O-Feruloylquinic acid*	Phenolic acids	Phenolic acids	40242-06-6
411	627.16	303.05	626.148	C27H30O17	[M+H]+	6-Hydroxykaempferol-3,6-O-Diglucoside*	Flavonoids	Flavonols	142674-16-6
412	1155.27	579.15	1154.27	C60H50O24	[M+H]+	Cinnamtannin A2	Tannins	Tannin	86631-38-1
413	463.12	301.07	462.116	C22H22O11	[M+H]+	Diosmetin-7-O-beta-D-glucopyranoside*	Flavonoids	Flavones	20126-59-4
414	597.18	289.07	596.174	C27H32O15	[M+H]+	Neoeriocitrin*	Flavonoids	Flavones	13241-32-2
415	437.34	391.33	436.334	C30H44O2	[M+H]+	Ganoderal A	Terpenoids	Triterpene	104700-98-3
416	203.15	70.07	202.143	C8H18N4O2	[M+H]+	NG,NG-Dimethyl-L-arginine*	Amino acids and derivatives	Amino acids and derivatives	30315-93-6
417	168.06	94.06	167.058	C8H9NO3	[M+H]+	2-Amino-3-methoxybenzoic acid	Phenolic acids	Phenolic acids	3177-80-8
418	471.35	201.16	470.34	C30H46O4	[M+H]+	2,3-Dihydroxyurs-12,18-dien-28-oic acid (Goreishic Acid I)	Terpenoids	Triterpene	129058-59-9
419	469.22	307.13	468.205	C29H28N2O4	[M+H]+	18-Demethylparaensidimerin C	Alkaloids	Alkaloids	-
420	427.2	265.14	426.189	C21H30O9	[M+H]+	Lanceocrepidiaside A	Terpenoids	Sesquiterpenoids	-
421	309.24	179.14	308.235	C19H32O3	[M+H]+	Sessilifol O	Terpenoids	Sesquiterpenoids	-
422	279.12	173.1	278.115	C15H18O5	[M+H]+	Tanaphillin	Terpenoids	Sesquiterpenoids	-
423	265.14	187.11	264.136	C15H20O4	[M+H]+	Artecalin	Terpenoids	Sesquiterpenoids	-
424	349.27	179.14	348.266	C22H36O3	[M+H]+	Ent-3β-Acetoxyisopimar-15-8β-ol	Terpenoids	Ditepenoids	-
425	231.07	153.02	230.058	C13H10O4	[M+H]+	2,4,6-Trihydroxybenzophenone	Others	Ketone compounds	3555-86-0
426	371.21	209.15	370.199	C19H30O7	[M+H]+	9-O-β-D-Glucoside of 3-hydroxy-7,8-didehydro-β-ionol	Terpenoids	Sesquiterpenoids	-
427	343.15	163.07	342.147	C20H22O5	[M+H]+	Avicennol	Lignans and Coumarins	Coumarins	56110-68-0
428	387.2	207.14	386.194	C19H30O8	[M+H]+	Staphylionoside A	Terpenoids	Sesquiterpenoids	-
429	619.4	437.34	618.392	C39H54O6	[M+H]+	3-O-Trans-p-Coumaroylmaslinic Acid*	Terpenoids	Triterpene	35482-91-8
430	471.35	425.34	470.34	C30H46O4	[M+H]+	Zizyberanalic acid	Terpenoids	Triterpene	-
431	188.07	118.06	187.063	C11H9NO2	[M+H]+	naphthisoxazol A*	Alkaloids	Alkaloids	-
432	465.1	303.05	464.096	C21H20O12	[M+H]+	Quercetin-5-O-β-D-glucoside*	Flavonoids	Flavonols	-
433	453.11	343.08	452.111	C24H20O9	[M+H]+	Cinchonain Ia	Flavonoids	Flavanols	85022-69-1
434	449.14	287.09	448.137	C22H24O10	[M+H]+	8-O-methyl-7-hydroxyaloin B	Quinones	Anthraquinone	-
435	409.15	247.09	408.142	C20H24O9	[M+H]+	7-O-Methylaloesin	Flavonoids	Other Flavonoids	-
436	635.39	453.33	634.387	C39H54O7	[M+H]+	3-O-p-Coumaroyltormentic acid	Terpenoids	Triterpene	-
437	651.38	163.03	650.382	C39H54O8	[M+H]+	3-O-Cafeoyltormentic acid	Terpenoids	Triterpene	-
438	665.4	177.05	664.398	C40H56O8	[M+H]+	3-O-Feruloyleuscaphic acid	Terpenoids	Triterpene	-
439	619.39	147.04	618.392	C39H54O6	[M+H]+	3-O-p-Coumaroyl-2-hydroxyurs-12-en-28-oic acid	Terpenoids	Triterpene	-
440	262.24	200.2	261.23	C14H31NO3	[M+H]+	2-Aminotetradecane-1,5,13-triol	Lipids	Sphingolipids	-
441	309.1	147.04	308.09	C15H16O7	[M+H]+	1-O-(p-coumaroyl) 3-Hydroxy-3-methylglutaric acid	Phenolic acids	Phenolic acids	-
442	290.27	228.23	289.262	C16H35NO3	[M+H]+	2-Aminohexadecane-1,5,15-triol	Lipids	Sphingolipids	-
443	334.3	242.25	333.288	C18H39NO4	[M+H]+	2-Aminooctadecane-1,16,18,18-tetraol	Lipids	Sphingolipids	-
444	290.27	242.25	289.262	C16H35NO3	[M+H]+	2-Aminohexadecane-1,16,16-triol	Lipids	Sphingolipids	-
445	229.15	142.09	228.147	C11H20N2O3	[M+H]+	(6-amino-3-oxohexan-2-yl)proline	Amino acids and derivatives	Amino acids and derivatives	-
446	289.07	139.04	288.063	C15H12O6	[M+H]+	2-(3,4-dihydroxyphenyl)-2H-chromene-3,5,7-triol	Flavonoids	Flavanols	-
447	434.2	163.06	416.168	C19H28O10	[M+NH4]+	Phenylethyl Primeveroside	Others	Alcohol compounds	-
448	303.05	165.02	302.043	C15H10O7	[M+H]+	4-(2,6-Dihydroxybenzoyl)-3-Formyl-5-Hydroxybenzoic acid	Phenolic acids	Phenolic acids	127448-92-4
449	273.08	123.04	272.068	C15H12O5	[M+H]+	2-(4-hydroxyphenyl)-2H-chromene-3,5,7-triol	Flavonoids	Flavanols	-
450	415.21	119.09	414.204	C24H30O6	[M+H]+	2,5-O-Di-CinnamylSorbitol	Phenolic acids	Phenolic acids	-
451	403.23	129.02	402.225	C20H34O8	[M+H]+	Tributyl acetylcitrate	Others	Others	77-90-7
452	309.14	163.04	308.137	C15H20N2O5	[M+H]+	1-O-Caffeoyllysine	Alkaloids	Phenolamine	-
453	351.202	207.065	350.195	C17H26N4O4	[M+H]+	N-Sinapoylmethylagmatine	Alkaloids	Phenolamine	-
454	476.197	177.054	475.184	C24H29NO9	[M+H]+	N-Feruloyltyramine 4'-glucoside	Alkaloids	Phenolamine	-
455	513.21	205.1	512.201	C23H32N2O11	[M+H]+	Tryptophan N-Rutinoside	Amino acids and derivatives	Amino acids and derivatives	-
456	177.06	117.03	176.047	C10H8O3	[M+H]+	2-Methoxy-1-benzofuran-5-carbaldehyde	Others	Aldehyde compounds	-
457	471.15	163.04	470.142	C21H26O12	[M+H]+	Umbelliferone 7-O-Rutinoside	Lignans and Coumarins	Coumarins	135064-04-9
458	475.215	209.153	474.21	C22H34O11	[M+H]+	Dihydrovomifoliol 4-O-malonyl glucoside	Terpenoids	Sesquiterpenoids	-
459	427.2	247.13	426.189	C21H30O9	[M+H]+	Abscisic acid D-glucopyranosyl ester*	Terpenoids	Sesquiterpenoids	-
460	457.2	209.15	456.2	C22H32O10	[M+H]+	3-Hydroxy-Beta-Ionone 3-(6''-Malonyl)Glucoside	Others	Others	-
461	457.21	191.14	456.2	C22H32O10	[M+H]+	3-Oxo-Alpha-Ionol 3'-(6''-Malonyl)Glucoside	Terpenoids	Sesquiterpenoids	-
462	179.07	91.05	178.063	C10H10O3	[M+H]+	Methyl 3-oxo-2-phenylpropanoate	Phenolic acids	Phenolic acids	5894-79-1
463	432.24	119.09	431.231	C24H33NO6	[M+H]+	Norephedrin 3-O-(2''-Phenylpropanyl)Glucoside	Alkaloids	Phenolamine	-
464	219.152	131.059	218.143	C13H18N2O	[M+H]+	N-Trans-Cinnamoylputrescine	Alkaloids	Phenolamine	-
465	368.1	206.04	367.09	C16H17NO9	[M+H]+	Xanthurenate-8-O-beta-D-glucoside	Alkaloids	Alkaloids	-
466	286.09	124.04	286.093	C12H16NO7+	[M]+	N-Glucosylpicolinate	Alkaloids	Pyridine alkaloids	-
467	290.27	242.25	289.262	C16H35NO3	[M+H]+	C16 phytosphingosine	Lipids	Sphingolipids	-
468	415.21	119.09	414.204	C24H30O6	[M+H]+	3-Hydrocinnamyl-6-CinnamylGlucose	Others	Alcohol compounds	-
469	235.17	179.11	234.161	C15H22O2	[M+H]+	3,5-Di-tert-butylbenzoic acid	Phenolic acids	Phenolic acids	16225-26-6
470	357.119	147.044	356.111	C16H20O9	[M+H]+	1-O-p-Coumaroylsedoheptulose	Phenolic acids	Phenolic acids	-
471	309.1	147.04	308.09	C15H16O7	[M+H]+	7-C-Glucosylcoumarin	Lignans and Coumarins	Coumarins	-
472	218.21	88.08	217.204	C12H27NO2	[M+H]+	2-Aminododecane-1,4-diol	Lipids	Sphingolipids	-
473	262.24	88.08	261.23	C14H31NO3	[M+H]+	2-Aminotetradecane-1,11,13-triol	Lipids	Sphingolipids	-
474	274.27	88.08	273.267	C16H35NO2	[M+H]+	2-Aminohexadecane-1,4-diol	Lipids	Sphingolipids	-
475	230.25	62.06	229.241	C14H31NO	[M+H]+	2-Amino-7-methyltridecan-1-ol*	Lipids	Sphingolipids	-
476	274.27	88.08	273.267	C16H35NO2	[M+H]+	2-Aminohexadecane-1,15-diol	Lipids	Sphingolipids	-
477	362.33	300.29	361.319	C20H43NO4	[M+H]+	2-AminoicoSane-1,5,7,19-tetraol	Lipids	Sphingolipids	-
478	406.35	300.29	405.345	C22H47NO5	[M+H]+	2-aminodocoSane-1,6,19,20,21-pentaol	Lipids	Sphingolipids	-
479	302.31	88.08	301.298	C18H39NO2	[M+H]+	2-Aminooctadecane-1,4-diol	Lipids	Sphingolipids	-
480	346.33	88.08	345.324	C20H43NO3	[M+H]+	2-AminoicoSane-1,5,19-triol	Lipids	Sphingolipids	-
481	390.36	328.32	389.351	C22H47NO4	[M+H]+	2-aminodocoSane-1,5,7,21-tetraol	Lipids	Sphingolipids	-
482	374.36	312.33	373.356	C22H47NO3	[M+H]+	2-AminodocoSane-1,5,21-triol	Lipids	Sphingolipids	-
483	418.39	356.35	417.382	C24H51NO4	[M+H]+	2-aminotetracoSane-1,5,21,23-tetraol*	Lipids	Sphingolipids	-
484	418.386	356.352	417.382	C24H51NO4	[M+H]+	2-aminotetracoSane-1,6,7,23-tetraol*	Lipids	Sphingolipids	-
485	402.39	340.36	401.387	C24H51NO3	[M+H]+	2-aminotetracoSane-1,5,23-triol	Lipids	Sphingolipids	-
486	337.27	263.24	336.266	C21H36O3	[M+H]+	Glycidyl Linoleate	Lipids	Glycerol ester	24305-63-3
487	457.21	209.15	456.2	C22H32O10	[M+H]+	(3R)-Hydroxy-Beta-Ionone Malonylglucoside	Terpenoids	Monoterpenoids	-
488	163.06	69.03	162.053	C6H10O5	[M+H]+	1,5-Anhydrofructose	Others	Saccharides	75414-43-6
489	136.07	91.05	135.068	C8H9NO	[M+H]+	4-(2-aminoethenyl)phenol*	Alkaloids	Alkaloids	-
490	579.15	127.04	578.142	C30H26O12	[M+H]+	Procyanidin B5*	Tannins	Proanthocyanidins	12798-57-1
491	177.05	89.04	176.047	C10H8O3	[M+H]+	6-Methoxycoumarin*	Lignans and Coumarins	Coumarins	-
492	195.06	117.03	194.057	C10H10O4	[M+H]+	5-Hydroxy-6-Methoxychromanon	Lignans and Coumarins	Coumarins	-
493	579.15	127.04	578.142	C30H26O12	[M+H]+	Procyanidin B6*	Tannins	Proanthocyanidins	12798-58-2
494	177.05	89.04	176.047	C10H8O3	[M+H]+	8-Methoxycoumarin*	Lignans and Coumarins	Coumarins	-
495	195.06	117.03	194.057	C10H10O4	[M+H]+	7-Hydroxy-8-Methoxychromanon*	Lignans and Coumarins	Coumarins	-
496	579.15	127.04	578.142	C30H26O12	[M+H]+	Procyanidin B7	Tannins	Proanthocyanidins	-
497	609.16	409.09	608.153	C31H28O13	[M+H]+	Epicatechin-(4beta->8)-4'-O-methylgallocatechin	Tannins	Proanthocyanidins	-
498	336.33	69.07	335.319	C22H41NO	[M+H]+	13,16-Docosadienamide	Lipids	Free fatty acids	-
499	353.27	261.22	352.261	C21H36O4	[M+H]+	1-Linolenoylglycerol	Lipids	Glycerol ester	-
500	121.07	77.04	120.058	C8H8O	[M+H]+	Hydroxystyrene	Others	Others	-
501	120.08	77.04	119.073	C8H9N	[M+H]+	Styrylamine	Alkaloids	Alkaloids	83148-11-2
502	453.14	139.04	452.132	C21H24O11	[M+H]+	Epicatechin 3-Glucoside	Flavonoids	Flavanols	-
503	374.14	177.06	373.137	C16H23NO9	[M+H]+	3-O-Feruloyl Aminogalactitol	Phenolic acids	Phenolic acids	-
504	147.04	119.05	146.037	C9H6O2	[M+H]+	2-prop-2-ynylcyclohexa-2,5-diene-1,4-dione	Quinones	Quinones	-
505	372.13	163.04	371.121	C16H21NO9	[M+H]+	Caffeoylmethylgluconamide	Alkaloids	Alkaloids	-
506	344.13	147.04	343.127	C15H21NO8	[M+H]+	p-Coumaroyl Aminogalactitol	Phenolic acids	Phenolic acids	-
507	374.15	177.05	373.137	C16H23NO9	[M+H]+	4-O-Feruloyl Aminogalactitol	Phenolic acids	Phenolic acids	-
508	369.12	163.04	368.111	C17H20O9	[M+H]+	4-O-Caffeoylquinic Acid Methyl Ester	Phenolic acids	Phenolic acids	-
509	503.25	209.15	502.241	C24H38O11	[M+H]+	Eriojaposide A	Terpenoids	Monoterpenoids	290308-51-9
510	318.3	256.26	317.293	C18H39NO3	[M+H]+	2-Aminooctadecane-1,5,17-triol	Lipids	Sphingolipids	-
511	180.065	134.061	179.058	C9H9NO3	[M+H]+	3-Succinoylpyridine	Alkaloids	Pyridine alkaloids	4192-31-8
512	453.26	291.21	452.252	C23H36N2O7	[M+H]+	N-Hydroxyoctanoyl nornicotine glucoside	Alkaloids	Pyridine alkaloids	-
513	221.09	130.06	220.085	C11H12N2O3	[M+H]+	o-Carboxy-5-hydroxytryptamine	Alkaloids	Alkaloids	-
514	529.2	205.1	528.196	C23H32N2O12	[M+H]+	Pegamine-Diglucoside	Alkaloids	Alkaloids	-
515	221.09	175.09	220.085	C11H12N2O3	[M+H]+	1,3-dihydroxy-2,3,3a,4-tetrahydropyrrolo[2,1-b]quinazolin-9(1H)-one	Alkaloids	Alkaloids	-
516	324.14	144.08	323.137	C16H21NO6	[M+H]+	pegamine-β-D-glucopyranoside	Alkaloids	Alkaloids	-
517	146.06	118.06	145.053	C9H7NO	[M+H]+	Α-hydroxyquinoline	Alkaloids	Alkaloids	-
518	165.09	91.05	164.084	C10H12O2	[M+H]+	Frambinone	Others	Ketone compounds	-
519	389.22	209.15	388.21	C19H32O8	[M+H]+	3,4-Dihydroxy-7,8-dihydro-β-ionone-4-O-β-D-glucoside	Terpenoids	Sesquiterpenoids	-
520	699.35	699.35	698.341	C37H50N2O11	[M+H]+	10-Hydroxymethyllycaconitine	Alkaloids	Alkaloids	-
521	279.16	149.02	278.152	C16H22O4	[M+H]+	Dibutylphthalate*	Phenolic acids	Phenolic acids	-
522	226.19	180.18	225.184	C12H23N3O	[M+H]+	3,7,11-trimethyl-2-oxa-6,10,13-triazatricyclo[7.3.1.05,13]tridecane	Alkaloids	Alkaloids	-
523	291.09	139.04	290.079	C15H14O6	[M+H]+	(3,5-dihydroxyphenyl)-(4-hydroxy-2,6-dimethoxyphenyl)methanone	Others	Ketone compounds	-
524	303.05	229.05	302.043	C15H10O7	[M+H]+	1,2,3,7,8-pentahydroxy-6-methylanthracene-9,10-dione	Flavonoids	Other Flavonoids	-
525	303.05	229.05	302.043	C15H10O7	[M+H]+	1,2,4,5-tetrahydroxy-7-(hydroxymethyl)anthracene-9,10-dione	Flavonoids	Other Flavonoids	-
526	163.06	69.03	162.053	C6H10O5	[M+H]+	2-[(1R)-1-carboxyethoxy]propanoic acid	Organic acids	Organic acids	-
527	295.13	120.08	294.122	C14H18N2O5	[M+H]+	γ-Glu-Phe*	Amino acids and derivatives	Amino acids and derivatives	7432-24-8
528	146.12	100.11	145.11	C7H15NO2	[M+H]+	N-Methylisoleucine	Amino acids and derivatives	Amino acids and derivatives	39554-61-5
529	111.04	55.05	110.037	C6H6O2	[M+H]+	5-methylfurfural	Others	Others	620-02-0
530	121.06	103.05	120.058	C8H8O	[M+H]+	acetophenone	Others	Others	98-86-2
531	188.07	118.07	187.063	C11H9NO2	[M+H]+	2-methyl-1-nitronaphthalene	Others	Others	881-03-8
532	274.28	88.08	273.267	C16H35NO2	[M+H]+	Lauryldiethanolamine	Others	Others	1541-67-9
533	295.23	151.11	294.219	C18H30O3	[M+H]+	9-Oxo-10,12-Octadecadienoic Acid	Lipids	Free fatty acids	54665-32-6
534	279.23	81.07	278.225	C18H30O2	[M+H]+	Octadeca-9,12,15-trienoic acid	Lipids	Free fatty acids	28290-79-1
535	353.27	261.22	352.261	C21H36O4	[M+H]+	1-Monolinolenoyl-Rac-Glycerol*	Lipids	Glycerol ester	18465-99-1
536	261.221	121.101	260.214	C18H28O	[M+H]+	9,11,13,15-Octadecatetraenal	Others	Aldehyde compounds	148408-16-6
537	263.24	81.07	262.23	C18H30O	[M+H]+	Octadeca-2,9,12,15-tetraen-1-ol	Others	Others	-
538	256.26	88.08	255.256	C16H33NO	[M+H]+	Hexadecanamide	Alkaloids	Alkaloids	629-54-9
539	413.14	162.04	412.134	C15H20N6O8	[M+H]+	N6-Threonylcarbamoyladenosine	Nucleotides and derivatives	Nucleotides and derivatives	24719-82-2
540	207.14	95.08	206.131	C13H18O2	[M+H]+	Oleracone B	Others	Others	-
541	291.1	245.09	290.09	C14H14N2O5	[M+H]+	Malonyltryptophan	Amino acids and derivatives	Amino acids and derivatives	-
542	239.13	105.03	238.12	C13H18O4	[M+H]+	3,5-Dihydroxy-4,6,6-trimethyl-2-(2-methylpropanoyl)cyclohexa-2,4-dien-1-one	Others	Others	-
543	268.1	136.06	267.097	C10H13N5O4	[M+H]+	9-Alpha-Ribofuranosyladenine*	Nucleotides and derivatives	Nucleotides and derivatives	-
544	146.06	91.05	145.053	C9H7NO	[M+H]+	8-hydroxyquinoline	Alkaloids	Quinoline alkaloids	148-24-3
545	457.37	439.36	456.36	C30H48O3	[M+H]+	3beta-hydroxy-urs-12-en-28-oic acid	Terpenoids	Triterpene	-
546	372.14	163.04	371.137	C20H21NO6	[M+H]+	6-[(7-hydroxy-2-methyl-6-oxo-3,4-dihydroisoquinolin-1-yl)methyl]-2,3-dimethoxybenzoic acid	Alkaloids	Isoquinoline alkaloids	-
547	357.119	177.053	356.111	C16H20O9	[M+H]+	1-O-Feruloyl-beta-D-glucose	Phenolic acids	Phenolic acids	-
548	471.35	121.1	470.34	C30H46O4	[M+H]+	alisol U	Terpenoids	Triterpene	-
549	373.21	325.19	372.205	C21H28N2O4	[M+H]+	Gelselegine	Alkaloids	Plumerane	131653-76-4
550	169.05	65.04	168.042	C8H8O4	[M+H]+	2,5-Dimethoxybenzoquinone*	Quinones	Quinones	3117-03-1
551	473.36	455.35	472.355	C30H48O4	[M+H]+	3,12-Dihydroxyoleanan-28,13-olide (Oleanderolide)	Terpenoids	Triterpene	-
552	449.11	287.06	448.101	C21H20O11	[M+H]+	Kaempferol-4'-O-glucoside*	Flavonoids	Flavonols	52222-74-9
553	282.28	247.24	281.272	C18H35NO	[M+H]+	Oleamide (9-Octadecenamide)	Lipids	Free fatty acids	301-02-0
554	119.05	91.05	118.042	C8H6O	[M+H]+	pentacyclo[4.2.0.02,5.03,8.04,7]oct-2-en-1-ol	Others	Others	-
555	116.07	70.06	115.063	C5H9NO2	[M+H]+	3-hydroxy-1-methylpyrrolidin-2-one*	Alkaloids	Pyrrole alkaloids	132996-63-5
556	207.07	91.05	206.058	C11H10O4	[M+H]+	4-methoxy-5-hydroxymethylcoumarin	Lignans and Coumarins	Coumarins	-
557	291.232	93.0697	290.225	C19H30O2	[M+H]+	Methyl 12-phenyldodecanoate	Lipids	Free fatty acids	38795-65-2
558	471.35	471.35	470.34	C30H46O4	[M+H]+	Virgatic acid	Terpenoids	Triterpene	14356-51-5
559	439.36	203.18	438.35	C30H46O2	[M+H]+	13,28-Epoxyolean-11-en-3-one	Terpenoids	Triterpene	-
560	487.34	441.34	486.334	C30H46O5	[M+H]+	Viburolide	Terpenoids	Triterpene	-
561	453.34	201.17	452.329	C30H44O3	[M+H]+	3-Oxooleana-11,13(18)-dien-28-oic acid	Terpenoids	Triterpene	-
562	469.33	423.33	468.324	C30H44O4	[M+H]+	24-Hydroxy-3-oxooleana-11,13(18)-dien-28-oic acid	Terpenoids	Triterpene	-
563	469.33	407.33	468.324	C30H44O4	[M+H]+	6-Hydroxy-3-oxooleana-11,13(18)-dien-28-oic acid	Terpenoids	Triterpene	-
564	447.148	163.038	446.142	C19H26O12	[M+H]+	2,3,4-Trihydroxybutyl 6-O-(E)-caffeoyl-β-D-glucopyranoside	Phenolic acids	Phenolic acids	-
565	471.35	407.33	470.34	C30H46O4	[M+H]+	6-Hydroxy-lupane-20(29)-en-3-one-28-oic acid	Terpenoids	Triterpene	-
566	455.35	437.35	454.345	C30H46O3	[M+H]+	Lupane-20(29)-en-3-on-28-oic acid	Terpenoids	Triterpene	-
567	130.1	56.05	129.079	C6H11NO2	[M+H]+	Pipecolic acid	Alkaloids	Piperidine alkaloids	535-75-1
568	597.15	303.05	596.138	C26H28O16	[M+H]+	Quercetin 3-O-glucoside 7-O-xyloside	Flavonoids	Flavonols	-
569	255.12	181.08	254.115	C13H18O5	[M+H]+	Methyl 3-(3,4,5-trimethoxyphenyl)propanoate	Others	Others	53560-25-1
570	228.233	228.237	227.225	C14H29NO	[M+H]+	N-Isobutyl Decanamide	Alkaloids	Alkaloids	73785-31-6
571	205.09	149.02	204.079	C12H12O3	[M+H]+	2,2-dimethylchromene-6-carboxylic acid*	Others	Others	34818-56-9
572	280.26	81.07	279.256	C18H33NO	[M+H]+	Octadecadienamide	Alkaloids	Alkaloids	-
573	282.28	69.07	281.272	C18H35NO	[M+H]+	Octadec-2-enamide	Alkaloids	Alkaloids	-
574	284.295	88.0756	283.288	C18H37NO	[M+H]+	N-(12-methyltetradecyl)propionamide*	Alkaloids	Alkaloids	-
575	144.1	84.08	143.095	C7H13NO2	[M+H]+	N-(4-oxopentyl)-acetamide	Alkaloids	Alkaloids	-
576	595.165	577.156	594.159	C27H30O15	[M+H]+	Vicenin 2	Flavonoids	Flavones	-
577	373.13	343.08	372.121	C20H20O7	[M+H]+	3',4',5',5,7-Pentamethoxyflavone*	Flavonoids	Flavones	53350-26-8
578	365.14	243.1	364.131	C22H20O5	[M+H]+	gnetupendin A	Others	Stilbene	-
579	455.35	203.18	454.345	C30H46O3	[M+H]+	Mudanpinoic acid A	Terpenoids	Triterpene	203511-36-8
580	118.06	91.05	117.058	C8H7N	[M+H]+	m-Aminophenylacetylene	Alkaloids	Alkaloids	54060-30-9
581	205.1	146.06	204.09	C11H12N2O2	[M+H]+	cyclo-(Gly-Phe)	Amino acids and derivatives	Amino acids and derivatives	10125-07-2
582	180.1	120.08	179.095	C10H13NO2	[M+H]+	N-methylphenylalanine	Amino acids and derivatives	Amino acids and derivatives	-
583	328.12	166.07	327.111	C18H17NO5	[M+H]+	N-(1-Deoxy-1-fructosyl)phenylalanine	Amino acids and derivatives	Amino acids and derivatives	-
584	465.14	303.09	464.132	C22H24O11	[M+H]+	Hesperetin-3'-O-glucoside	Flavonoids	Flavanones	-
585	611.16	449.11	610.153	C27H30O16	[M+H]+	Orientin-7-O-glucoside*	Flavonoids	Flavones	-
586	361.16	137.06	360.157	C20H24O6	[M+H]+	1-(3,4-Dihydroxy-5-methoxypheny)-7-(4-hydroxyphenyl)hept-1-ene-3,5-diol	Others	Ketone compounds	-
587	272.11	110.06	271.106	C12H17NO6	[M+H]+	3-pyridine-methanol-O-β-D-glucopyranosyl	Alkaloids	Pyridine alkaloids	-
588	181.086	121.064	180.079	C10H12O3	[M+H]+	Methyl-3-(3-hydroxyphenyl)Propionate	Phenolic acids	Phenolic acids	61389-68-2
589	206.08	120.09	205.074	C11H11NO3	[M+H]+	3-(2-oxopropyl)-3-hydroxyindolin-2-one	Alkaloids	Plumerane	-
590	595.17	287.06	594.159	C27H30O15	[M+H]+	Kaempferol-3-O-robinobioside(Biorobin)*	Flavonoids	Flavonols	17297-56-2
591	625.174	317.07	624.169	C28H32O16	[M+H]+	3'-methoxyquercetin-3-O-L-rhamnosyl(1→2)-glucopyranoside*	Flavonoids	Flavonols	-
592	451.123	289.07	450.116	C21H22O11	[M+H]+	Eriodictyol-3'-O-glucoside*	Flavonoids	Flavanones	-
593	479.12	317.07	478.111	C22H22O12	[M+H]+	Isorhamnetin-3-O-Glucoside*	Flavonoids	Flavonols	5041-82-7
594	565.118	317.067	564.111	C25H24O15	[M+H]+	Isorhamnetin-3-O-(6''-malonyl)glucoside*	Flavonoids	Flavonols	-
595	156.08	110.07	155.07	C6H9N3O2	[M+H]+	3-(Pyrazol-1-yl)-L-alanine	Amino acids and derivatives	Amino acids and derivatives	2734-48-7
596	203.15	116.07	202.143	C8H18N4O2	[M+H]+	3-(triazan-2-yl)propyl L-prolinate	Amino acids and derivatives	Amino acids and derivatives	-
597	203.14	130.05	202.132	C9H18N2O3	[M+H]+	2,6-diamino-7-methyl-5-oxooctanoic acid	Amino acids and derivatives	Amino acids and derivatives	-
598	261.146	132.102	260.137	C11H20N2O5	[M+H]+	h-gamma-Glu-leu-oh	Amino acids and derivatives	Amino acids and derivatives	-
599	248.16	202.16	247.153	C10H21N3O4	[M+H]+	Thr-Lys	Amino acids and derivatives	Amino acids and derivatives	-
600	279.17	86.1	278.163	C15H22N2O3	[M+H]+	Ile-Phe	Amino acids and derivatives	Amino acids and derivatives	-
601	360.21	201.12	359.206	C16H29N3O6	[M+H]+	Asp-Ile-Leu	Amino acids and derivatives	Amino acids and derivatives	-
602	305.19	149.11	304.179	C17H24N2O3	[M+H]+	N-Octanoyl-nornicotine	Alkaloids	Pyridine alkaloids	-
603	433.11	271.06	432.106	C21H20O10	[M+H]+	Sulfurein; Sulfuretin-6-O-glucoside	Flavonoids	Aurones	531-63-5
604	579.17	271.06	579.171	C27H31O14+	[M]+	Pelargonidin-3-O-rutinoside	Flavonoids	Anthocyanidins	-
605	291.09	123.04	290.079	C15H14O6	[M+H]+	Leucopelargonidin; 3,4,5,7,4'-Pentahydroxyflavan	Others	Others	520-17-2
606	595.166	427.103	594.159	C27H30O15	[M+H]+	Apigenin-6,8-di-C-glucoside (Vicenin-2)	Flavonoids	Flavones	23666-13-9
607	579.168	423.104	578.164	C27H30O14	[M+H]+	Apigenin-6-C-glucose-8-C-rhamnoside	Flavonoids	Flavones	-
608	611.16	303.05	610.153	C27H30O16	[M+H]+	Quercetin-7-O-rutinoside*	Flavonoids	Flavonols	147714-62-3
609	479.118	317.066	478.111	C22H22O12	[M+H]+	3'-O-Methyltricetin-7-O-glucoside	Flavonoids	Flavones	-
610	419.094	383.074	418.089	C20H18O10	[M+H]+	Luteolin-8-C-arabinoside	Flavonoids	Flavones	-
611	493.133	331.084	492.127	C23H24O12	[M+H]+	Tricin-5-O-Glucoside	Flavonoids	Flavones	32769-00-9
612	441.37	441.37	440.365	C30H48O2	[M+H]+	3-Hydroxylup-20(29)-en-28-al (Betulinaldehyde)	Terpenoids	Triterpene	13159-28-9
613	156.1	110.07	155.095	C8H13NO2	[M+H]+	Retronecine	Alkaloids	Pyrrole alkaloids	480-85-3
614	611.17	449.11	610.153	C27H30O16	[M+H]+	Isoorientin-7-O-glucoside*	Flavonoids	Flavones	-
615	177.05	134.04	176.047	C10H8O3	[M+H]+	11-methoxy viburtinal	Terpenoids	Monoterpenoids	-
616	279.16	149.03	278.152	C16H22O4	[M+H]+	Des-O-Methyllasiodiplodin*	Others	Lactones	32885-82-8
617	295.23	179.14	294.219	C18H30O3	[M+H]+	Dendronobilin I	Terpenoids	Sesquiterpenoids	-
618	473.36	409.35	472.355	C30H48O4	[M+H]+	3,29-Dihydroxyolean-12-en-28-oic acid (Mesembryanthemoidigenic acid)	Terpenoids	Triterpene	4871-87-8
619	471.35	201.16	470.34	C30H46O4	[M+H]+	3-Hydroxy-29(or30)-al-olean-12-en-28-oic acid	Terpenoids	Triterpene	-
620	471.34	201.16	470.34	C30H46O4	[M+H]+	2,3-Dihydroxylup-20(29)-en-28-oic acid	Terpenoids	Triterpene	-
621	295.23	151.11	294.219	C18H30O3	[M+H]+	3-Hydroxy-3,7,11-trimethyldodeca-1,6E,10-trien-9-yl isobutyrate	Terpenoids	Sesquiterpenoids	-
622	475.38	439.36	474.371	C30H50O4	[M+H]+	18,19-Epoxy-10-deoxy-17-hydroxyiridal	Terpenoids	Triterpene	-
623	343.14	135.08	342.132	C16H22O8	[M+H]+	Baihuaqianhuoside	Others	Others	-
624	627.14	303.05	626.148	C27H30O17	[M+H]+	Quercetin-3,7-Di-O-glucoside*	Flavonoids	Flavonols	6892-74-6
625	205.09	149.02	204.079	C12H12O3	[M+H]+	Senkyunolide C*	Others	Lactones	-
626	189.14	70.07	188.127	C7H16N4O2	[M+H]+	Arginine methyl ester*	Amino acids and derivatives	Amino acids and derivatives	-
627	136.04	91.05	135.035	C4H9NO2S	[M+H]+	S-Methyl-L-cysteine	Amino acids and derivatives	Amino acids and derivatives	1187-84-4
628	247.13	184.1	246.122	C10H18N2O5	[M+H]+	γ-Glutamyl-L-valine	Amino acids and derivatives	Amino acids and derivatives	-
629	311.12	165.05	310.116	C14H18N2O6	[M+H]+	γ-Glutamyltyrosine	Amino acids and derivatives	Amino acids and derivatives	7432-23-7
630	261.14	86.1	260.137	C11H20N2O5	[M+H]+	L-γ-Glutamyl-L-leucine	Amino acids and derivatives	Amino acids and derivatives	2566-39-4
631	373.12	105.03	372.121	C20H20O7	[M+H]+	8-Hydroxy-α-conidendrin	Lignans and Coumarins	Lignans	-
632	773.214	303.05	772.206	C33H40O21	[M+H]+	6-Hydroxykaempferol-3-O-Rutinoside-6-O-glucoside*	Flavonoids	Flavonols	-
633	627.16	303.05	626.148	C27H30O17	[M+H]+	6-Hydroxykaempferol-6,7-O-Diglucoside*	Flavonoids	Flavonols	-
634	611.16	303.05	610.153	C27H30O16	[M+H]+	Rhodionidin*	Flavonoids	Flavonols	94696-40-9
635	627.16	465.1	626.148	C27H30O17	[M+H]+	Gossypetin-7-O-(3''-glucosyl)rhamnoside; Rhodioflavonoside	Flavonoids	Flavonols	-
636	565.12	317.072	564.111	C25H24O15	[M+H]+	Tamarixetin-3-O-(6''-malonyl)glucoside*	Flavonoids	Flavonols	-
637	189.13	70.07	188.127	C7H16N4O2	[M+H]+	N-Monomethyl-L-arginine*	Amino acids and derivatives	Amino acids and derivatives	17035-90-4
638	168.06	150.05	167.058	C8H9NO3	[M+H]+	Pyridoxal	Others	Vitamin	66-72-8
639	268.11	136.06	267.097	C10H13N5O4	[M+H]+	Vidarabine	Nucleotides and derivatives	Nucleotides and derivatives	5536-17-4
640	291.09	139.04	290.079	C15H14O6	[M+H]+	5,7,3',4',5'-Pentahydroxyflavan (Tricetiflavan)*	Flavonoids	Flavanols	-
641	399.17	237.11	398.158	C19H26O9	[M+H]+	Trollioside	Phenolic acids	Phenolic acids	-
642	455.35	437.34	454.345	C30H46O3	[M+H]+	Kanerocin	Terpenoids	Triterpene	-
643	455.35	437.34	454.345	C30H46O3	[M+H]+	Kanerodione	Terpenoids	Triterpene	-
644	130.09	84.08	129.079	C6H11NO2	[M+H]+	4,5-Dehydro-L-leucine	Amino acids and derivatives	Amino acids and derivatives	-
645	268.1	136.06	267.095	C9H17NO8	[M+H]+	Hydroxythreonine xyloside	Amino acids and derivatives	Amino acids and derivatives	-
646	311.12	136.07	310.116	C14H18N2O6	[M+H]+	L-Glutamyl-L-Tyrosine	Amino acids and derivatives	Amino acids and derivatives	-
647	390.19	198.11	389.18	C16H27N3O8	[M+H]+	Glu-Glu-Leu	Amino acids and derivatives	Amino acids and derivatives	189080-99-7
648	295.129	120.081	294.122	C14H18N2O5	[M+H]+	(3-(carboxyamino)-2-methylpropanoyl)phenylalanine*	Amino acids and derivatives	Amino acids and derivatives	-
649	360.21	261.14	359.206	C16H29N3O6	[M+H]+	Val-Glu-Leu	Amino acids and derivatives	Amino acids and derivatives	-
650	170.08	107.05	169.074	C8H11NO3	[M+H]+	Norepinephrine	Alkaloids	Alkaloids	51-41-2
651	184.1	124.07	183.089	C9H13NO3	[M+H]+	Epinephrine	Alkaloids	Alkaloids	51-43-4
652	148.097	86.0595	147.089	C6H13NO3	[M+H]+	3-epi-fagomine	Alkaloids	Piperidine alkaloids	-
653	268.11	136.07	267.097	C10H13N5O4	[M+H]+	9-Arabinosyladenine*	Nucleotides and derivatives	Nucleotides and derivatives	-
654	169.05	65	168.042	C8H8O4	[M+H]+	2,6-Dimethoxy-1,4-benzoquinone*	Quinones	Quinones	530-55-2
655	252.09	192.66	251.079	C12H13NO5	[M+H]+	(methy1-furan-2-)-2-oxothy)-5-oxoprrolidine-2-carboxylate	Alkaloids	Pyrrole alkaloids	-
656	419.1	287.06	418.09	C20H18O10	[M+H]+	Kaempferol-3-O-arabinoside (Juglanin)	Flavonoids	Flavonols	-
657	287.06	153.02	286.048	C15H10O6	[M+H]+	Thunberginol B	Lignans and Coumarins	Coumarins	147666-81-7
658	311.17	161.1	310.157	C20H22O3	[M+H]+	Myricarborin	Terpenoids	Ditepenoids	-
659	189.16	84.08	188.153	C9H20N2O2	[M+H]+	Trimethyllysine	Amino acids and derivatives	Amino acids and derivatives	23284-33-5
660	489.36	205.16	488.35	C30H48O5	[M+H]+	Elaeocarpucin F	Terpenoids	Triterpene	-
661	427.051	295.049	426.043	C17H14O13	[M+H]+	Ditartaroyl-hydroxycoumarin	Lignans and Coumarins	Coumarins	-
662	133.06	74.02	132.054	C4H8N2O3	[M+H]+	L-Asparagine	Amino acids and derivatives	Amino acids and derivatives	70-47-3
663	146.17	72.08	145.158	C7H19N3	[M+H]+	Spermidine	Alkaloids	Alkaloids	124-20-9
664	203.22	84.08	202.216	C10H26N4	[M+H]+	Spermine	Alkaloids	Alkaloids	71-44-3
665	403.14	373.1	402.132	C21H22O8	[M+H]+	Nobiletin (5,6,7,8,3',4'-Hexamethoxyflavone)	Flavonoids	Flavones	478-01-3
666	307.08	139.04	306.074	C15H14O7	[M+H]+	Gallocatechin	Flavonoids	Flavanols	970-73-0
667	373.13	343.09	372.121	C20H20O7	[M+H]+	Tangeretin (4',5,6,7,8-Pentamethoxyflavone)*	Flavonoids	Flavones	481-53-8
668	433.11	271.06	432.106	C21H20O10	[M+H]+	Apigenin-5-O-glucoside	Flavonoids	Flavones	28757-27-9
669	258.11	104.11	257.103	C8H20NO6P	[M+H]+	Choline Alfoscerate	Lipids	PC	28319-77-9
670	247.108	130.063	246.1	C13H14N2O3	[M+H]+	N-(3-Indolylacetyl)-L-alanine	Amino acids and derivatives	Amino acids and derivatives	57105-39-2
671	524.37	184.07	523.364	C26H54NO7P	[M+H]+	LysoPC 18:0	Lipids	LPC	19420-57-6
672	123.06	80.05	122.048	C6H6N2O	[M+H]+	Nicotinamide	Others	Vitamin	98-92-0
673	190.12	84.08	189.111	C7H15N3O3	[M+H]+	L-Homocitrulline	Amino acids and derivatives	Amino acids and derivatives	1190-49-4
674	132.07	86.06	131.058	C5H9NO3	[M+H]+	Trans-4-Hydroxy-L-proline*	Amino acids and derivatives	Amino acids and derivatives	51-35-4
675	76.04	59.01	75.032	C2H5NO2	[M+H]+	L-Glycine	Amino acids and derivatives	Amino acids and derivatives	56-40-6
676	241.03	151.98	240.024	C6H12N2O4S2	[M+H]+	L-Cystine	Amino acids and derivatives	Amino acids and derivatives	56-89-3
677	150.06	61.01	149.051	C5H11NO2S	[M+H]+	DL-Methionine	Amino acids and derivatives	Amino acids and derivatives	59-51-8
678	132.102	86.0964	131.095	C6H13NO2	[M+H]+	L-Leucine*	Amino acids and derivatives	Amino acids and derivatives	61-90-5
679	377.15	243.09	376.138	C17H20N4O6	[M+H]+	Riboflavin (Vitamin B2)	Others	Vitamin	83-88-5
680	182.08	136.08	181.074	C9H11NO3	[M+H]+	L-Tyrosine*	Amino acids and derivatives	Amino acids and derivatives	60-18-4
681	156.08	110.07	155.07	C6H9N3O2	[M+H]+	L-Histidine	Amino acids and derivatives	Amino acids and derivatives	71-00-1
682	112.05	95.02	111.043	C4H5N3O	[M+H]+	Cytosine	Nucleotides and derivatives	Nucleotides and derivatives	71-30-7
683	118.09	72.08	117.079	C5H11NO2	[M+H]+	L-Valine	Amino acids and derivatives	Amino acids and derivatives	72-18-4
684	132.102	86.0964	131.095	C6H13NO2	[M+H]+	L-Isoleucine*	Amino acids and derivatives	Amino acids and derivatives	73-32-5
685	175.12	116.07	174.112	C6H14N4O2	[M+H]+	L-Arginine	Amino acids and derivatives	Amino acids and derivatives	74-79-3
686	224.09	136.08	223.084	C11H13NO4	[M+H]+	N-Acetyl-L-tyrosine	Amino acids and derivatives	Amino acids and derivatives	537-55-3
687	146.09	87.04	145.085	C5H11N3O2	[M+H]+	4-Guanidinobutyric acid	Organic acids	Organic acids	463-00-3
688	126.07	109.04	125.059	C5H7N3O	[M+H]+	5-Methylcytosine	Nucleotides and derivatives	Nucleotides and derivatives	554-01-8
689	281.11	166.09	280.106	C13H16N2O5	[M+H]+	L-Aspartyl-L-Phenylalanine	Amino acids and derivatives	Amino acids and derivatives	13433-09-5
690	335.06	123.06	334.057	C11H15N2O8P	[M+H]+	β-Nicotinamide mononucleotide	Nucleotides and derivatives	Nucleotides and derivatives	1094-61-7
691	219.11	160.08	218.106	C12H14N2O2	[M+H]+	N-Acetyl-5-hydroxytryptamine	Alkaloids	Plumerane	1210-83-9
692	150.08	133.05	149.07	C6H7N5	[M+H]+	1-Methyladenine	Nucleotides and derivatives	Nucleotides and derivatives	5142-22-3
693	126.1	68.05	125.095	C6H11N3	[M+H]+	1-Methylhistamine	Alkaloids	Alkaloids	501-75-7
694	326.31	62.06	325.298	C20H39NO2	[M+H]+	N-Oleoylethanolamine	Alkaloids	Alkaloids	111-58-0
695	148.06	88.04	147.053	C5H9NO4	[M+H]+	O-Acetylserine	Amino acids and derivatives	Amino acids and derivatives	5147-00-2
696	355.102	193.049	354.095	C16H18O9	[M+H]+	Scopoletin-7-O-glucoside (Scopolin)	Lignans and Coumarins	Coumarins	531-44-2
697	551.15	303.04	550.144	C24H26N2O13	[M+H]+	Betanin (Betanidin-5-O-glucoside)	Alkaloids	Plumerane	7659-95-2
698	565.16	409.09	564.148	C26H28O14	[M+H]+	Isoschaftoside	Flavonoids	Flavones	52012-29-0
699	220.12	90.05	219.111	C9H17NO5	[M+H]+	D-Pantothenic Acid	Others	Vitamin	79-83-4
700	304.15	185.09	303.143	C12H21N3O6	[M+H]+	Nicotianamine	Alkaloids	Alkaloids	34441-14-0
701	243.09	145.08	242.08	C12H10N4O2	[M+H]+	Lumichrome	Alkaloids	Alkaloids	1086-80-2
702	139.039	98.9766	138.032	C7H6O3	[M+H]+	Sesamol	Lignans and Coumarins	Lignans	533-31-3
703	175.108	84.0444	174.1	C7H14N2O3	[M+H]+	L-Theanine	Amino acids and derivatives	Amino acids and derivatives	3081-61-6
704	359.13	197.08	358.126	C16H22O9	[M+H]+	Sweroside	Terpenoids	Monoterpenoids	14215-86-2
705	162.06	73.01	161.051	C6H11NO2S	[M+H]+	S-Allyl-L-cysteine	Amino acids and derivatives	Amino acids and derivatives	21593-77-1
706	389.14	209.08	388.137	C17H24O10	[M+H]+	Geniposide	Terpenoids	Monoterpenoids	24512-63-8
707	132.1	86.1	131.095	C6H13NO2	[M+H]+	L-Norleucine*	Amino acids and derivatives	Amino acids and derivatives	327-57-1
708	231.14	185.13	230.131	C15H18O2	[M+H]+	Dehydrocostuslactone	Terpenoids	Sesquiterpenoids	477-43-0
709	223.06	190.027	222.053	C11H10O5	[M+H]+	Isofraxidin	Lignans and Coumarins	Coumarins	486-21-5
710	435.09	303.05	434.085	C20H18O11	[M+H]+	Avicularin(Quercetin-3-O-α-L-arabinofuranoside)*	Flavonoids	Flavonols	572-30-5
711	195.09	83.06	194.08	C8H10N4O2	[M+H]+	Caffeine	Alkaloids	Alkaloids	58-08-2
712	222.1	84.05	221.09	C8H15NO6	[M+H]+	N-Acetyl-D-galactosamine	Others	Saccharides	1811-31-0
713	118.086	87.0457	117.079	C5H11NO2	[M+H]+	N-Methyl-4-aminobutyric acid	Organic acids	Organic acids	1119-48-8
714	174.08	86.06	173.069	C7H11NO4	[M+H]+	N-Acetyl-L-hydroxyproline	Amino acids and derivatives	Amino acids and derivatives	33996-33-7
715	222.1	138.05	221.09	C8H15NO6	[M+H]+	N-Acetyl-D-mannosamine	Others	Saccharides	7772-94-3
716	130.05	84.05	129.043	C5H7NO3	[M+H]+	Pyroglutamic acid	Amino acids and derivatives	Amino acids and derivatives	4042-36-8
717	203.14	86.1	202.132	C9H18N2O3	[M+H]+	L-Alanyl-L-leucine	Amino acids and derivatives	Amino acids and derivatives	3303-34-2
718	223.11	120.09	222.1	C11H14N2O3	[M+H]+	L-Glycyl-L-phenylalanine*	Amino acids and derivatives	Amino acids and derivatives	721-66-4
719	293.16	163.04	292.154	C14H20N4O3	[M+H]+	Caffeoylagmatine	Alkaloids	Phenolamine	-
720	369.097	207.065	368.09	C20H16O7	[M+H]+	N-Sinapoylhydroxycoumarin	Lignans and Coumarins	Coumarins	-
721	121.05	93.06	120.042	C4H8O4	[M+H]+	D-Threose	Others	Saccharides	95-43-2
722	479.118	317.066	478.111	C22H22O12	[M+H]+	6-C-Methylquercetin-3-O-glucoside*	Flavonoids	Flavonols	-
723	277.216	93.0699	276.209	C18H28O2	[M+H]+	14,15-Dehydrocrepenynic acid	Lipids	Free fatty acids	4154-44-3
724	435.129	285.076	434.121	C21H22O10	[M+H]+	Naringenin-6-C-Glucoside	Flavonoids	Flavanones	650932
725	286.092	124.039	285.085	C12H15NO7	[M+H]+	N-(beta-D-Glucosyl)nicotinate	Others	Vitamin	-
726	142.1	124.09	141.09	C6H11N3O	[M+H]+	Histidinol	Alkaloids	Alkaloids	501-28-0
727	256.08	124.04	256.082	C11H14NO6+	[M]+	Nicotinate D-ribonucleoside	Others	Vitamin	17720-18-2
728	132.065	86.0601	131.058	C5H9NO3	[M+H]+	5-Aminolevulinic Acid	Alkaloids	Alkaloids	106-60-5
729	369.118	177.055	368.111	C17H20O9	[M+H]+	1-O-Feruloylquinic acid*	Phenolic acids	Phenolic acids	-
730	419.134	383.1	418.126	C21H22O9	[M+H]+	O-MethylNaringenin-8-C-arabinoside	Flavonoids	Flavanones	-
731	477.139	297.2	476.132	C23H24O11	[M+H]+	O-MethylChrysoeriol-8-C-glucoside	Flavonoids	Flavones	-
732	277.1	148.06	276.096	C10H16N2O7	[M+H]+	L-α-Glutamyl-L-Glutamic Acid	Amino acids and derivatives	Amino acids and derivatives	3929-61-1
733	374.108	198.077	373.101	C15H19NO10	[M+H]+	DIMBOA glucoside	Alkaloids	Alkaloids	18607-79-9
734	298.11	166.07	297.107	C11H15N5O5	[M+H]+	N7-Methylguanosine	Nucleotides and derivatives	Nucleotides and derivatives	20244-86-4
735	357.3	265.25	356.293	C21H40O4	[M+H]+	1-Oleoyl-Sn-Glycerol	Lipids	Glycerol ester	129784-87-8
736	126.03	96.97	125.024	C2H8NO3P	[M+H]+	2-Aminoethylphosphonate	Others	Others	2041-14-7
737	136.06	119.04	135.054	C5H5N5	[M+H]+	2-Aminopurine	Nucleotides and derivatives	Nucleotides and derivatives	452-06-2
738	339.09	177.05	338.079	C19H14O6	[M+H]+	O-Feruloyl 4-hydroxycoumarin	Lignans and Coumarins	Coumarins	-
739	219.149	174.091	218.142	C13H18N2O	[M+H]+	N,N-Dimethyl-5-methoxytryptamine	Alkaloids	Plumerane	1019-45-0
740	104.11	60.08	104.107	C5H14NO+	[M]+	Choline	Alkaloids	Alkaloids	62-49-7
741	131.13	114.1	130.122	C5H14N4	[M+H]+	Agmatine	Alkaloids	Alkaloids	306-60-5
742	664.12	136.06	663.109	C21H27N7O14P2	[M+H]+	Nicotinic acid adenine dinucleotide	Nucleotides and derivatives	Nucleotides and derivatives	53-84-9
743	349.05	137.05	348.047	C10H13N4O8P	[M+H]+	Inosine 5'-monophosphate	Nucleotides and derivatives	Nucleotides and derivatives	131-99-7
744	627.192	465.1	626.185	C28H34O16	[M+H]+	Hesperetin-8-C-glucoside-3'-O-glucoside	Flavonoids	Flavanones	-
745	627.192	465.2	626.185	C28H34O16	[M+H]+	Hesperetin-6-C-glucoside-7-O-glucoside	Flavonoids	Flavanones	-
746	321.097	147.044	320.09	C16H16O7	[M+H]+	Trans-5-O-(p-Coumaroyl)shikimate	Phenolic acids	Phenolic acids	-
747	144.05	113.03	143.041	C6H9NOS	[M+H]+	4-Methyl-5-thiazoleethanol	Others	Others	137-00-8
748	86.1	69.07	85.0891	C5H11N	[M+H]+	Piperidine	Alkaloids	Piperidine alkaloids	110-89-4
749	332.13	152.07	331.127	C14H21NO8	[M+H]+	Pyridoxine-5'-O-glucoside	Others	Vitamin	-
750	353.1	179	352.079	C16H16O9	[M+H]+	Esculetin-6-O-quinic acid	Lignans and Coumarins	Coumarins	-
751	206.08	145.05	205.074	C11H11NO3	[M+H]+	Methoxyindoleacetic acid	Alkaloids	Plumerane	3471-31-6
752	496.34	184.07	495.332	C24H50NO7P	[M+H]+	LysoPC 16:0	Lipids	LPC	17364-16-8
753	480.31	339.29	479.301	C23H46NO7P	[M+H]+	LysoPE 18:1(2n isomer)	Lipids	LPE	-
754	426.26	285.24	425.254	C19H40NO7P	[M+H]+	LysoPE 14:0*	Lipids	LPE	-
755	518.32	184.07	517.317	C26H48NO7P	[M+H]+	LysoPC 18:3(2n isomer)	Lipids	LPC	-
756	478.29	337.27	477.286	C23H44NO7P	[M+H]+	LysoPE 18:2(2n isomer)	Lipids	LPE	-
757	454.29	313.27	453.286	C21H44NO7P	[M+H]+	LysoPE 16:0	Lipids	LPE	53862-35-4
758	482.32	341.31	481.317	C23H48NO7P	[M+H]+	LysoPE 18:0(2n isomer)	Lipids	LPE	-
759	478.29	337.27	477.286	C23H44NO7P	[M+H]+	LysoPE 18:2	Lipids	LPE	-
760	482.32	341.31	481.317	C23H48NO7P	[M+H]+	LysoPE 18:0	Lipids	LPE	69747-55-3
761	279.23	95.09	278.225	C18H30O2	[M+H]+	Punicic acid (9Z,11E,13Z-octadecatrienoic acid)	Lipids	Free fatty acids	544-72-9
762	348.07	136.06	347.063	C10H14N5O7P	[M+H]+	Adenosine 5'-monophosphate	Nucleotides and derivatives	Nucleotides and derivatives	61-19-8
763	364.07	152.06	363.058	C10H14N5O8P	[M+H]+	Guanosine 5'-monophosphate	Nucleotides and derivatives	Nucleotides and derivatives	85-32-5
764	118.07	91.05	117.058	C8H7N	[M+H]+	Indole	Alkaloids	Plumerane	120-72-9
765	339.086	177.055	338.079	C19H14O6	[M+H]+	O-Feruloyl 3-hydroxycoumarin	Lignans and Coumarins	Coumarins	-
766	503.191	311.128	502.184	C26H30O10	[M+H]+	Phellodensin F	Flavonoids	Flavanonols	53846-49-4
767	277.22	93.07	276.209	C18H28O2	[M+H]+	9,12-Octadecadien-6-Ynoic Acid	Lipids	Free fatty acids	61481-29-6
768	279.23	149.13	278.225	C18H30O2	[M+H]+	Octadeca-11E,13E,15Z-trienoic acid	Lipids	Free fatty acids	25575-00-2
769	184.07	125	184.073	C5H15NO4P+	[M]+	O-Phosphocholine	Alkaloids	Alkaloids	107-73-3
770	474.17	327.12	473.166	C20H23N7O7	[M+H]+	10-Formyltetrahydrofolic Acid	Alkaloids	Alkaloids	2800-34-2
771	318.3	60.04	317.293	C18H39NO3	[M+H]+	4-Hydroxysphinganine; Phytosphingosine	Lipids	Sphingolipids	554-62-1
772	480.31	184.07	479.301	C23H46NO7P	[M+H]+	LysoPC 15:1	Lipids	LPC	-
773	482.32	184.07	481.317	C23H48NO7P	[M+H]+	LysoPC 15:0*	Lipids	LPC	108273-89-8
774	510.36	184.07	509.348	C25H52NO7P	[M+H]+	LysoPC 17:0	Lipids	LPC	50930-23-9
775	333.06	137.05	332.052	C10H13N4O7P	[M+H]+	2'-Deoxyinosine-5'-monophosphate	Nucleotides and derivatives	Nucleotides and derivatives	3393-18-8
776	400.15	136.06	399.139	C15H21N5O8	[M+H]+	Ribosyladenosine	Nucleotides and derivatives	Nucleotides and derivatives	-
777	468.31	184.07	467.301	C22H46NO7P	[M+H]+	LysoPC 14:0	Lipids	LPC	20559-16-4
778	496.34	184.07	495.332	C24H50NO7P	[M+H]+	LysoPC 16:0(2n isomer)	Lipids	LPC	-
779	524.37	184.07	523.364	C26H54NO7P	[M+H]+	LysoPC 18:0(2n isomer)	Lipids	LPC	-
780	548.37	184.07	547.364	C28H54NO7P	[M+H]+	LysoPC 20:2(2n isomer)	Lipids	LPC	-
781	548.37	184.07	547.364	C28H54NO7P	[M+H]+	LysoPC 20:2	Lipids	LPC	-
782	454.29	313.27	453.286	C21H44NO7P	[M+H]+	LysoPE 16:0(2n isomer)	Lipids	LPE	-
783	176.1	113.07	175.096	C6H13N3O3	[M+H]+	L-Citrulline	Amino acids and derivatives	Amino acids and derivatives	372-75-8
784	148.06	84.04	147.053	C5H9NO4	[M+H]+	L-Glutamic acid	Amino acids and derivatives	Amino acids and derivatives	56-86-0
785	166.09	120.08	165.079	C9H11NO2	[M+H]+	L-Phenylalanine	Amino acids and derivatives	Amino acids and derivatives	63-91-2
786	147.11	84.08	146.106	C6H14N2O2	[M+H]+	L-Lysine	Amino acids and derivatives	Amino acids and derivatives	56-87-1
787	136.04	118.03	135.035	C4H9NO2S	[M+H]+	L-Homocysteine	Amino acids and derivatives	Amino acids and derivatives	6027-13-0
788	189.12	126.09	188.116	C8H16N2O3	[M+H]+	N6-Acetyl-L-lysine	Amino acids and derivatives	Amino acids and derivatives	692-04-6
789	170.092	124.088	169.085	C7H11N3O2	[M+H]+	3-Methyl-L-Histidine*	Amino acids and derivatives	Amino acids and derivatives	368-16-1
790	147.08	84.04	146.069	C5H10N2O3	[M+H]+	L-Glutamine	Amino acids and derivatives	Amino acids and derivatives	56-85-9
791	268.104	136.062	267.097	C10H13N5O4	[M+H]+	Adenosine*	Nucleotides and derivatives	Nucleotides and derivatives	58-61-7
792	132.1	69.07	131.095	C6H13NO2	[M+H]+	6-Aminocaproic acid	Organic acids	Organic acids	60-32-2
793	191.1	128.07	190.095	C7H14N2O4	[M+H]+	L-Diaminopimelic acid	Amino acids and derivatives	Amino acids and derivatives	583-93-7
794	579.17	271.06	578.164	C27H30O14	[M+H]+	Apigenin-7-O-rutinoside (Isorhoifolin)*	Flavonoids	Flavones	552-57-8
795	124.04	78.03	123.032	C6H5NO2	[M+H]+	Nicotinic acid (Vitamin B3)	Others	Vitamin	59-67-6
796	138.09	103.05	137.084	C8H11NO	[M+H]+	L-Tyramine	Alkaloids	Alkaloids	51-67-2
797	445.31	341.28	444.303	C31H40O2	[M+H]+	Menatetrenone (Vitamin K2)	Others	Vitamin	11032-49-8
798	152.06	135.03	151.049	C5H5N5O	[M+H]+	Guanine	Nucleotides and derivatives	Nucleotides and derivatives	73-40-5
799	269.09	137.05	268.081	C10H12N4O5	[M+H]+	Inosine	Nucleotides and derivatives	Nucleotides and derivatives	58-63-9
800	140.03	94.03	139.027	C6H5NO3	[M+H]+	6-Hydroxynicotinic acid	Alkaloids	Pyridine alkaloids	5006-66-6
801	284.1	152.06	283.092	C10H13N5O5	[M+H]+	Guanosine	Nucleotides and derivatives	Nucleotides and derivatives	118-00-3
802	228.1	112.05	227.091	C9H13N3O4	[M+H]+	2'-Deoxycytidine	Nucleotides and derivatives	Nucleotides and derivatives	951-77-9
803	150.06	61.01	149.051	C5H11NO2S	[M+H]+	L-Methionine	Amino acids and derivatives	Amino acids and derivatives	63-68-3
804	385.13	250	384.122	C14H20N6O5S	[M+H]+	S-(5'-Adenosy)-L-homocysteine	Amino acids and derivatives	Amino acids and derivatives	979-92-0
805	170.08	134.06	169.074	C8H11NO3	[M+H]+	Pyridoxine	Others	Vitamin	65-23-6
806	298.1	136.06	297.09	C11H15N5O3S	[M+H]+	5'-Deoxy-5'-(methylthio)adenosine	Nucleotides and derivatives	Nucleotides and derivatives	2457-80-9
807	138.079	94.0651	137.071	C7H9N2O	[M+H]+	3-Carbamyl-1-methylpyridinium;(1-Methylnicotinamide)	Alkaloids	Pyridine alkaloids	1005-24-9
808	103.12	86.1	102.116	C5H14N2	[M+H]+	Cadaverine	Alkaloids	Alkaloids	462-94-2
809	245.1	227.08	244.088	C10H16N2O3S	[M+H]+	Biotin	Others	Vitamin	58-85-5
810	138.06	94.07	137.048	C7H7NO2	[M+H]+	Trigonelline	Alkaloids	Pyridine alkaloids	535-83-1
811	287.24	119.09	286.23	C20H30O	[M+H]+	Retinol (Vitamin A1)	Others	Vitamin	68-26-8
812	133.1	116.07	132.09	C5H12N2O2	[M+H]+	L-Ornithine	Amino acids and derivatives	Amino acids and derivatives	70-26-8
813	184.06	148.04	183.053	C8H9NO4	[M+H]+	4-Pyridoxic acid	Others	Vitamin	82-82-6
814	166.05	102.06	165.046	C5H11NO3S	[M+H]+	L-Methionine Sulfoxide	Amino acids and derivatives	Amino acids and derivatives	3226-65-1
815	132.1	86.1	131.095	C6H13NO2	[M+H]+	L-Allo-isoleucine	Amino acids and derivatives	Amino acids and derivatives	1509-34-8
816	131.12	114.09	130.111	C6H14N2O	[M+H]+	N-Acetylputrescine	Alkaloids	Alkaloids	18233-70-0
817	140.03	98.96	139.027	C6H5NO3	[M+H]+	4-Nitrophenol	Others	Others	100-02-7
818	269.06	136.04	268.055	C8H16N2O4S2	[M+H]+	L-Homocystine	Amino acids and derivatives	Amino acids and derivatives	626-72-2
819	175.02	98.98	174.016	C6H6O6	[M+H]+	trans-Aconitic acid	Organic acids	Organic acids	4023-65-8
820	104.07	69.03	103.063	C4H9NO2	[M+H]+	γ-Aminobutyric acid	Organic acids	Organic acids	56-12-2
821	104.07	58.07	103.063	C4H9NO2	[M+H]+	2-Aminoisobutyric acid	Organic acids	Organic acids	62-57-7
822	104.071	58.0651	103.063	C4H9NO2	[M+H]+	N,N-Dimethylglycine*	Amino acids and derivatives	Amino acids and derivatives	1118-68-9
823	332.08	136.06	331.068	C10H14N5O6P	[M+H]+	2'-Deoxyadenosine-5'-monophosphate	Nucleotides and derivatives	Nucleotides and derivatives	653-63-4
824	579.171	433.109	578.164	C27H30O14	[M+H]+	Vitexin-2''-O-rhamnoside	Flavonoids	Flavones	64820-99-1
825	275.09	139.04	274.084	C15H14O5	[M+H]+	Afzelechin (3,5,7,4'-Tetrahydroxyflavan)	Flavonoids	Flavanols	2545-00-8
826	384.12	252.07	383.108	C14H17N5O8	[M+H]+	Succinyladenosine	Nucleotides and derivatives	Nucleotides and derivatives	4542-23-8
827	189.13	144.1	188.127	C7H16N4O2	[M+H]+	Homoarginine	Amino acids and derivatives	Amino acids and derivatives	156-86-5
828	244.09	112.05	243.085	C9H13N3O5	[M+H]+	Cytidine	Nucleotides and derivatives	Nucleotides and derivatives	65-46-3
829	198.08	152.07	197.069	C9H11NO4	[M+H]+	3,4-Dihydroxy-L-phenylalanine (L-Dopa)	Amino acids and derivatives	Amino acids and derivatives	59-92-7
830	312.13	180.09	311.123	C12H17N5O5	[M+H]+	2-(Dimethylamino)guanosine*	Nucleotides and derivatives	Nucleotides and derivatives	2140-67-2
831	166.07	149.05	165.065	C6H7N5O	[M+H]+	7-Methylguanine	Nucleotides and derivatives	Nucleotides and derivatives	578-76-7
832	132.065	86.0601	131.058	C5H9NO3	[M+H]+	cis-4-Hydroxy-D-proline*	Amino acids and derivatives	Amino acids and derivatives	2584-71-6
833	269.102	177.055	268.095	C13H16O6	[M+H]+	1-Feruloyl-sn-glycerol	Phenolic acids	Phenolic acids	-
834	269.102	177.055	268.095	C13H16O6	[M+H]+	2-Feruloyl-sn-glycerol	Phenolic acids	Phenolic acids	-
835	142.086	124.073	141.079	C7H11NO2	[M+H]+	Guvacoline	Alkaloids	Piperidine alkaloids	495-19-2
836	867.21	715.16	866.206	C45H38O18	[M+H]+	Arecatannin B1	Tannins	Tannin	79763-28-3
837	867.21	715.17	866.206	C45H38O18	[M+H]+	Arecatannin C1	Tannins	Tannin	87727-69-3
838	1155.28	867.21	1154.27	C60H50O24	[M+H]+	Arecatannin A2	Tannins	Proanthocyanidins	79763-29-4
839	530.3	315.16	512.262	C26H40O10	[M+NH4]+	Andrographiside	Terpenoids	Ditepenoids	82209-76-5
840	579.135	283.06	578.127	C26H26O15	[M+H]+	Apigenin-6-C-(2''-glucuronyl)xyloside	Flavonoids	Flavones	-
841	455.35	409.35	454.345	C30H46O3	[M+H]+	3-Hydroxyurs-12,19-dien-28-oic acid (Sanguisorbigenin)	Terpenoids	Triterpene	-
842	489.36	407.33	488.35	C30H48O5	[M+H]+	2,3,19-Trihydroxyolean-12-en-28-oic acid (Arjunic acid)	Terpenoids	Triterpene	31298-06-3
843	501.32	233.15	500.314	C30H44O6	[M+H]+	Lup-12-en-15α,19β-diol-3,11-dioxo-28-oic acid	Terpenoids	Triterpene	-
844	505.35	423.33	504.345	C30H48O6	[M+H]+	1,2,3,19-Tetrahydroxyurs-12-en-28-oic acid*	Terpenoids	Triterpene	120211-98-5
845	563.155	139.039	562.148	C30H26O11	[M+H]+	Gambiriin B3	Tannins	Tannin	76236-90-3
846	581.17	139.04	580.158	C30H28O12	[M+H]+	Gambiriin A1	Tannins	Tannin	76250-49-2
847	417.12	255.07	416.111	C21H20O9	[M+H]+	Daidzein-4'-O-glucoside	Flavonoids	Isoflavones	-
848	487.342	469.33	486.334	C30H46O5	[M+H]+	27,28-Dicarboxyl ursolic acid	Terpenoids	Triterpene	-
849	340.15	325.12	339.147	C20H21NO4	[M+H]+	Canadine; Tetrahydroberberine	Alkaloids	Isoquinoline alkaloids	5096-57-1
850	463.12	301.07	462.116	C22H22O11	[M+H]+	Diosmetin-7-O-galactoside*	Flavonoids	Flavones	-
851	535.11	287.05	534.101	C24H22O14	[M+H]+	Luteolin-7-O-(6''-malonyl)glucoside*	Flavonoids	Flavones	-
852	551.1	303.05	550.096	C24H22O15	[M+H]+	Quercetin-7-O-(6''-malonyl)glucoside	Flavonoids	Flavonols	98767-37-4
853	595.166	287.055	594.159	C27H30O15	[M+H]+	Luteolin-7-O-rutinoside*	Flavonoids	Flavones	3563-98-2
854	479.118	317.06	478.111	C22H22O12	[M+H]+	1-desmethylaurantio-obtusin-2-O-β-D-glucoside	Quinones	Anthraquinone	-
855	375.13	177.05	374.121	C16H22O10	[M+H]+	Swertiamarin	Terpenoids	Monoterpenoids	17388-39-5
856	619.4	437.34	618.392	C39H54O6	[M+H]+	p-Coumaroyleuscaphic acid*	Terpenoids	Triterpene	-
857	635.39	435.32	634.387	C39H54O7	[M+H]+	Caffeoylmaslinic Acid	Terpenoids	Triterpene	-
858	361.15	199.1	360.142	C16H24O9	[M+H]+	Ixoroside	Terpenoids	Monoterpenoids	58514-30-0
859	579.171	525.139	578.164	C27H30O14	[M+H]+	Violanthin	Flavonoids	Flavones	40581-17-7
860	492.186	177.055	491.179	C24H29NO10	[M+H]+	Cimicifugamide A	Alkaloids	Phenolamine	-
861	132.1	57.03	131.095	C6H13NO2	[M+H]+	6-Deoxyfagomine	Alkaloids	Piperidine alkaloids	197449-09-5
862	279.159	121.028	278.152	C16H22O4	[M+H]+	Senkyunolide M	Others	Lactones	146986-60-9
863	266.14	207.07	266.139	C14H20NO4+	[M]+	Caffeoylcholine	Alkaloids	Phenolamine	87189-10-4
864	280.15	221.08	280.154	C15H22NO4+	[M]+	Feruloylcholine	Alkaloids	Phenolamine	85927-25-9
865	520.34	184.07	519.332	C26H50NO7P	[M+H]+	LysoPC 18:2(2n isomer)	Lipids	LPC	-
866	274.27	256.27	273.267	C16H35NO2	[M+H]+	Hexadecylsphingosine	Lipids	Sphingolipids	-
867	494.32	184.07	493.317	C24H48NO7P	[M+H]+	LysoPC 16:1*	Lipids	LPC	76790-27-7
868	520.34	184.07	519.332	C26H50NO7P	[M+H]+	LysoPC 18:2	Lipids	LPC	-
869	331.28	313.27	330.277	C19H38O4	[M+H]+	Monopalmitin*	Lipids	Glycerol ester	542-44-9
870	120.08	103.05	119.073	C8H9N	[M+H]+	N-Benzylmethylene isomethylamine	Alkaloids	Alkaloids	-
871	465.1	303.05	464.096	C21H20O12	[M+H]+	6-Hydroxykaempferol-7-O-glucoside	Flavonoids	Flavonols	-
872	219.17	81.07	218.167	C15H22O	[M+H]+	neopetasane*	Terpenoids	Sesquiterpenoids	-
873	425.22	365.19	424.21	C22H32O8	[M+H]+	Scutebarbolide C	Terpenoids	Ditepenoids	-
874	355.1	163.04	354.095	C16H18O9	[M+H]+	4-O-acetyl-3-O-caffeoyl-2-C-methyl-D-erythronate	Others	Others	-
875	286.09	124.04	285.085	C12H15NO7	[M+H]+	Pyridine-4-formyl-O-β-D-glucopyranoside	Alkaloids	Pyridine alkaloids	-
876	387.2	123.08	386.194	C19H30O8	[M+H]+	Corehoionoside C	Terpenoids	Monoterpenoids	-
877	451.32	201.16	450.313	C30H42O3	[M+H]+	Tomentodione G	Others	Others	-
878	759.199	303.05	758.191	C32H38O21	[M+H]+	Quercetin-3-O-xylosyl(1→2)glucosyl(1→2)glucoside	Flavonoids	Flavonols	-
879	493.135	331.08	492.127	C23H24O12	[M+H]+	Jaceoside*	Flavonoids	Flavones	25474-11-7
880	493.133	331.081	492.127	C23H24O12	[M+H]+	Rhamnazin 3-O-β-D-glucopyranoside(Flavoyadorinin A)*	Flavonoids	Flavonols	20486-38-8
881	773.215	449.109	772.206	C33H40O21	[M+H]+	Kaempferol-3-O-sophorotrioside*	Flavonoids	Flavonols	80714-53-0
882	277.12	120.08	276.111	C14H16N2O4	[M+H]+	Cyclo(Phe-Glu)	Amino acids and derivatives	Amino acids and derivatives	-
883	254.09	206.07	253.081	C9H11N5O4	[M+H]+	Neopterin	Alkaloids	Alkaloids	2009-64-5
884	595.17	433.12	594.159	C27H30O15	[M+H]+	4'-O-Glucosylvitexin	Flavonoids	Flavones	38950-94-6
885	565.15	433.11	564.148	C26H28O14	[M+H]+	Isovitexin-2''-O-xyloside	Flavonoids	Flavones	-
886	194.12	120.08	193.11	C11H15NO2	[M+H]+	N-Ethylphenylalanine	Amino acids and derivatives	Amino acids and derivatives	-
887	453.34	435.33	452.329	C30H44O3	[M+H]+	3-Oxolanosta-7,9(11),24-trien-26-oic acid (Ganoderic Acid SZ)	Terpenoids	Triterpene	865543-37-9
888	255.086	163.03	254.079	C12H14O6	[M+H]+	1-O-Caffeoylglycerol	Phenolic acids	Phenolic acids	-
889	773.213	449.109	772.206	C33H40O21	[M+H]+	Kaempferol triglucoside*	Flavonoids	Flavonols	-
890	219.15	131.05	218.142	C13H18N2O	[M+H]+	N,N-cinnamoylbutanediamine	Alkaloids	Phenolamine	-
891	328.12	147.04	327.111	C18H17NO5	[M+H]+	Cis-N-(4-hydroxycinnamyl)tyrosine	Alkaloids	Alkaloids	-
892	209.081	121.064	208.074	C11H12O4	[M+H]+	(R)-3-ethyl-7-hydroxy-6-methoxyphthalide	Others	Lactones	-
893	323.26	121.1	322.251	C20H34O3	[M+H]+	ent-16α,17,19-Trihydroxykaurane	Terpenoids	Ditepenoids	-
894	374.23	199.18	373.221	C17H31N3O6	[M+H]+	Leu-Ile-Glu	Amino acids and derivatives	Amino acids and derivatives	-
895	346.2	215.1	345.19	C15H27N3O6	[M+H]+	Val-Asp-Ile	Amino acids and derivatives	Amino acids and derivatives	-
896	209.047	194.024	208.037	C10H8O5	[M+H]+	Isofraxetin	Lignans and Coumarins	Coumarins	50656-75-2
897	479.118	317.061	478.111	C22H22O12	[M+H]+	Tamarixetin-3-O-glucoside (Tamarixin)	Flavonoids	Flavonols	27542-39-8
898	249.16	147.04	248.153	C14H20N2O2	[M+H]+	p-Coumaroylcadaverine	Alkaloids	Phenolamine	-
899	641.171	317.066	640.164	C28H32O17	[M+H]+	Isorhamnetin-3-O-sophoroside	Flavonoids	Flavonols	-
900	264.1	104.05	263.094	C9H17N3O4S	[M+H]+	Met-Asn	Amino acids and derivatives	Amino acids and derivatives	36261-61-7
901	255.15	156.08	254.138	C11H18N4O3	[M+H]+	Val-His	Amino acids and derivatives	Amino acids and derivatives	13589-07-6
902	296.113	85.0281	295.106	C14H17NO6	[M+H]+	Prunasin	Alkaloids	Alkaloids	99-18-3
903	167.07	110.04	166.063	C9H10O3	[M+H]+	4'-Hydroxy-3'-methoxyacetophenone (Acetovanillone)	Others	Ketone compounds	498-02-2
904	112.05	70.03	111.043	C4H5N3O	[M+H]+	Isocytosine	Nucleotides and derivatives	Nucleotides and derivatives	108-53-2
905	193.05	147.04	192.042	C10H8O4	[M+H]+	6,7-Dihydroxy-4-methylcoumarin	Lignans and Coumarins	Coumarins	529-84-0
906	193.05	91.05	192.042	C10H8O4	[M+H]+	5,7-Dihydroxy-4-methylcoumarin	Lignans and Coumarins	Coumarins	2107-76-8
907	155.07	95.05	154.063	C8H10O3	[M+H]+	3,4-Dimethoxyphenol	Others	Others	2033-89-8
908	71.06	54.04	70.0531	C3H6N2	[M+H]+	3-Aminopropionitrile	Alkaloids	Alkaloids	151-18-8
909	193.05	147.05	192.042	C10H8O4	[M+H]+	7,8-Dihydroxy-4-methylcoumarin	Lignans and Coumarins	Coumarins	2107-77-9
910	152.11	91.06	151.1	C9H13NO	[M+H]+	2,4,6,6-Tetramethyl-3(6H)-pyridinone	Alkaloids	Pyridine alkaloids	203524-64-5
911	503.33	421.31	502.329	C30H46O6	[M+H]+	Ilexgenin A	Terpenoids	Triterpene	108524-94-3
912	230.25	62.06	229.241	C14H31NO	[M+H]+	2-Aminotetradecan-1-ol*	Lipids	Sphingolipids	-
913	521.164	359.113	520.158	C25H28O12	[M+H]+	5-Hydroxy-7,8,2',3'-Tetramethoxyflavone 5-Glucoside	Flavonoids	Flavones	-
914	193.08	105.07	192.078	C11H12O3	[M+H]+	7-Methoxy-6-methyldihydrocoumarin	Lignans and Coumarins	Coumarins	-
915	193.09	105.07	192.079	C11H12O3	[M+H]+	(1R,2R)-2-hydroxy-1-methyl-2,3-dihydro-1H-indene-5-carboxylic acid	Others	Others	-
916	357.13	137.06	356.126	C20H20O6	[M+H]+	Balanophonin	Lignans and Coumarins	Lignans	118916-57-7
917	463.122	331.081	462.116	C22H22O11	[M+H]+	Tricin-5-O-arabinoside	Flavonoids	Flavones	-
918	181.12	135.12	180.115	C11H16O2	[M+H]+	5,6,7,7a-tetrahydro-4,4,7a-trimethyl-2(4H)-benzofuranone	Others	Others	15356-74-8
919	374.23	261.15	373.221	C17H31N3O6	[M+H]+	Leucyl-Glutamyl-Leucine	Amino acids and derivatives	Amino acids and derivatives	-
920	146.06	91.05	145.053	C9H7NO	[M+H]+	Indole-3-carboxaldehyde	Alkaloids	Plumerane	487-89-8
921	191.12	159.07	190.111	C11H14N2O	[M+H]+	5-Methoxytryptamine	Alkaloids	Plumerane	608-07-1
922	138.06	120.04	137.048	C7H7NO2	[M+H]+	4-Aminobenzoic acid	Phenolic acids	Phenolic acids	150-13-0
923	109.08	92.05	108.069	C6H8N2	[M+H]+	2-Picolylamine	Alkaloids	Pyridine alkaloids	3731-51-9
924	235.11	176.07	234.1	C12H14N2O3	[M+H]+	5-Methoxy-DL-tryptophan	Amino acids and derivatives	Amino acids and derivatives	28052-84-8
925	493.13	331.08	492.127	C23H24O12	[M+H]+	Tricin-7-O-Glucoside*	Flavonoids	Flavones	32769-01-0
926	265.11	122.07	265.112	C12H17N4OS+	[M]+	Thiamine (Vitamin B1)	Others	Vitamin	70-16-6
927	137.05	119.04	136.038	C5H4N4O	[M+H]+	Hypoxanthine	Nucleotides and derivatives	Nucleotides and derivatives	68-94-0
928	217.13	158.08	216.122	C8H16N4O3	[M+H]+	N-Acetyl-L-Arginine	Amino acids and derivatives	Amino acids and derivatives	155-84-0
929	96.04	68.05	95.0371	C5H5NO	[M+H]+	4-Hydroxypyridine	Alkaloids	Pyridine alkaloids	626-64-2
930	275.092	123.044	274.084	C15H14O5	[M+H]+	2,4,2',5'-Tetrahydroxydihydrochalcone	Flavonoids	Chalcones	-
931	743.201	449.1	742.196	C32H38O20	[M+H]+	Quercetin-3-O-sambubioside-7-O-rhamnoside	Flavonoids	Flavonols	129235-39-8
932	565.16	457.11	564.148	C26H28O14	[M+H]+	Apigenin 6-C-glucoside 8-C-arabinoside	Flavonoids	Flavones	-
933	611.16	287.06	610.153	C27H30O16	[M+H]+	Kaempferol-3-O-galactoside-4'-O-glucoside	Flavonoids	Flavonols	-
934	360.21	231.17	359.206	C16H29N3O6	[M+H]+	Glu-Val-Leu	Amino acids and derivatives	Amino acids and derivatives	-
935	387.13	147.04	386.121	C17H22O10	[M+H]+	10-Dehydrogeniposide	Terpenoids	Monoterpenoids	-
936	535.144	287.088	534.137	C25H26O13	[M+H]+	5-O-Malonylisosakuranin	Flavonoids	Flavanones	-
937	331.14	151.071	330.132	C15H22O8	[M+H]+	2,6-Dihydroxy-4-isopropylphenyl-1-O-β-D-glucoside	Others	Others	-
938	152.11	91.06	151.1	C9H13NO	[M+H]+	L-Phenylalaninol	Amino acids and derivatives	Amino acids and derivatives	3182-95-4
939	76.0757	58.0723	75.0684	C3H9NO	[M+H]+	Trimethylamine N-Oxide*	Alkaloids	Alkaloids	1184-78-7
940	172.072	128.046	171.064	C6H9N3O3	[M+H]+	2-Methyl-5-nitroimidazole-1-ethanol	Alkaloids	Alkaloids	443-48-1
941	76.08	58.07	75.0684	C3H9NO	[M+H]+	1-Aminopropan-2-ol*	Alkaloids	Alkaloids	78-96-6
942	148.093	74.0223	147.089	C6H13NO3	[M+H]+	4-Hydroxy-L-Isoleucine	Amino acids and derivatives	Amino acids and derivatives	781658-23-9
943	133.048	87.007	132.042	C5H8O4	[M+H]+	3-Ethoxy-3-oxopropanoic acid	Organic acids	Organic acids	1071-46-1
944	597.18	303.09	596.174	C27H32O15	[M+H]+	Viscumneoside III(Homoeriodictyol-7-O-Apiosyl-(1-2)-Glucopyranoside)	Flavonoids	Flavones	118985-27-6
945	233.13	174.09	232.121	C13H16N2O2	[M+H]+	Melatonin (N-Acetyl-5-methoxytryptamine)	Alkaloids	Plumerane	73-31-4
946	189.12	86.1	188.116	C8H16N2O3	[M+H]+	N-Glycyl-L-leucine*	Amino acids and derivatives	Amino acids and derivatives	869-19-2
947	237.12	120.09	236.116	C12H16N2O3	[M+H]+	L-Alanyl-L-Phenylalanine	Amino acids and derivatives	Amino acids and derivatives	3061-90-3
948	189.123	86.0964	188.116	C8H16N2O3	[M+H]+	Gly-Ile*	Amino acids and derivatives	Amino acids and derivatives	19461-38-2
949	295.165	207.065	294.158	C15H22N2O4	[M+H]+	Sinapoylputrescine	Alkaloids	Phenolamine	70185-57-8
950	123.04	79.05	122.037	C7H6O2	[M+H]+	Benzoic acid	Phenolic acids	Phenolic acids	65-85-0
951	252.11	136.06	251.102	C10H13N5O3	[M+H]+	2'-Deoxyadenosine	Nucleotides and derivatives	Nucleotides and derivatives	958-09-8
952	633.109	319.045	632.101	C28H24O17	[M+H]+	Myricetin-3-O-(6''-galloyl)glucoside	Flavonoids	Flavonols	-
953	457.2	133.1	456.199	C22H32O10	[M+H]+	3-(3'-Hydroxybutyl)-2,4,4-trimethylcyclohexa-2,5-dienone malonyl glucoside	Terpenoids	Sesquiterpenoids	-
954	473.2	207.14	472.195	C22H32O11	[M+H]+	Malonyl roseoside	Terpenoids	Sesquiterpenoids	-
955	153.13	107.09	152.12	C10H16O	[M+H]+	Perillyl alcohol	Terpenoids	Monoterpenoids	57717-97-2
956	288.2	175.12	287.196	C12H25N5O3	[M+H]+	Leu-Arg	Amino acids and derivatives	Amino acids and derivatives	26607-15-8
957	193.09	147.04	192.079	C11H12O3	[M+H]+	p-Coumaric acid ethyl ester	Phenolic acids	Phenolic acids	7362-39-2
958	579.15	127.04	578.142	C30H26O12	[M+H]+	Procyanidin B8	Tannins	Proanthocyanidins	12798-60-6
959	190.09	118.07	189.079	C11H11NO2	[M+H]+	3-Indolepropionic acid	Alkaloids	Plumerane	830-96-6
960	371.151	167.071	370.142	C21H22O6	[M+H]+	Bursehernin	Lignans and Coumarins	Lignans	-
961	265.085	119.017	264.078	C9H16N2O5S	[M+H]+	γ-L-Glutamyl-S-methyl-L-cysteine	Amino acids and derivatives	Amino acids and derivatives	-
962	262.12	188.07	261.111	C13H15N3O3	[M+H]+	Glycyl-tryptophan	Amino acids and derivatives	Amino acids and derivatives	2390-74-1
963	219.151	131.055	218.143	C13H18N2O	[M+H]+	N-Cis-Cinnamoylputrescine	Alkaloids	Phenolamine	-
964	611.157	473.107	610.153	C27H30O16	[M+H]+	Luteolin-6,8-di-C-glucoside	Flavonoids	Flavones	29428-58-8
965	495.077	319.045	494.07	C21H18O14	[M+H]+	Myricetin-3-O-glucuronide	Flavonoids	Flavonols	77363-65-6
966	493.14	373.1	492.127	C23H24O12	[M+H]+	Cirsiliol-8-C-glucoside	Flavonoids	Flavones	-
967	197.12	133.1	196.11	C11H16O3	[M+H]+	Loliolide	Terpenoids	Monoterpenoids	5989-02-6
968	253.18	161.13	252.173	C15H24O3	[M+H]+	5-Hydroxy-12-oxofarnesol	Terpenoids	Sesquiterpenoids	-
969	551.176	419.133	550.169	C26H30O13	[M+H]+	Liquiritigenin-7-O-apioside-4'-O-glucoside	Flavonoids	Flavanones	199796-12-8
970	535.15	179.04	536.153	C25H28O13	[M-H]-	10-O-[(E)-Caffeoyl]-geniposidic acid	Terpenoids	Monoterpenoids	-
971	401.14	269.1	402.153	C18H26O10	[M-H]-	Benzyl-(2''-O-xylosyl)glucoside	Others	Others	-
972	491.19	359.15	492.2	C25H32O10	[M-H]-	Dihydrodehydrodiconiferyl Alcohol Beta-D-Xylopyranoside	Lignans and Coumarins	Lignans	1048996-18-4
973	471.311	471.311	472.319	C29H44O5	[M-H]-	Norarjunolic acid	Terpenoids	Triterpene	60393-90-0
974	389.11	227.06	390.116	C16H22O11	[M-H]-	Scandoside	Terpenoids	Monoterpenoids	18842-99-4
975	385.11	223.06	386.121	C17H22O10	[M-H]-	1-O-Sinapoyl-β-D-glucose	Phenolic acids	Phenolic acids	-
976	183.03	124.02	184.037	C8H8O5	[M-H]-	3,5-Dihydroxy-4-methoxybenzoic acid; 4-O-Methylgallic Acid*	Phenolic acids	Phenolic acids	4319-02-2
977	863.19	711.14	864.19	C45H36O18	[M-H]-	Epicatechin-(4β→8,2β→O→7)-epicatechin-(4β→8)-epicatechin	Flavonoids	Flavanols	-
978	847.19	411.07	848.195	C45H36O17	[M-H]-	Epicatechin-(2beta->7,4beta->8)-epiafzelechin-(4beta->8)-epicatechin	Flavonoids	Flavanols	-
979	491.19	359.15	492.2	C25H32O10	[M-H]-	Schizandriside*	Lignans and Coumarins	Lignans	71222-06-5
980	435.13	273.08	436.137	C21H24O10	[M-H]-	Dihydrocharcone-4'-O-glucoside*	Flavonoids	Chalcones	-
981	575.124	449.089	576.127	C30H24O12	[M-H]-	Tetrahydroxyflavan-(4α-8-epicatechin)	Flavonoids	Flavanols	-
982	433.11	271.06	434.121	C21H22O10	[M-H]-	Isocoreopsin	Flavonoids	Flavanones	-
983	481.14	319.08	482.106	C21H22O13	[M-H]-	Dihydromyricetin-3-O-glucoside	Flavonoids	Flavanonols	-
984	485.33	467.32	486.334	C30H46O5	[M-H]-	2-Carboxy-3-hydroxy-A(1)-norlupan-20(29)-en-28-oic acid (Ceanothic acid)	Terpenoids	Triterpene	21302-79-4
985	579.21	417.16	580.216	C28H36O13	[M-H]-	syringaresinol-4-O-β-D-glucopyranoside*	Lignans and Coumarins	Lignans	-
986	517.16	175.04	518.164	C22H30O14	[M-H]-	6'-O-Feruloyl-D-sucrose*	Phenolic acids	Phenolic acids	118230-77-6
987	209.07	59.01	210.074	C7H14O7	[M-H]-	Sedoheptulose	Others	Saccharides	3019-74-7
988	507.173	179.05	508.179	C21H32O14	[M-H]-	6'-O-Glucosylaucubin	Terpenoids	Sesquiterpenoids	-
989	387.13	225.07	388.137	C17H24O10	[M-H]-	Majoroside	Terpenoids	Monoterpenoids	134140-02-6
990	463.09	301.03	464.096	C21H20O12	[M-H]-	6-Hydroxyluteolin 5-glucoside*	Flavonoids	Flavones	-
991	463.05	300.99	464.059	C20H16O13	[M-H]-	Ellagic acid-4-O-glucoside	Tannins	Tannin	-
992	175.02	87.01	176.032	C6H8O6	[M-H]-	L-Ascorbic acid (Vitamin C)	Others	Vitamin	50-81-7
993	461.17	315.1	462.174	C20H30O12	[M-H]-	Verbasoside	Others	Alcohol compounds	61548-34-3
994	111.01	67.02	112.016	C5H4O3	[M-H]-	3-Furoic acid	Organic acids	Organic acids	488-93-7
995	325.09	119.05	326.1	C15H18O8	[M-H]-	Phenylpropionic acid-O-β-D-glucopyranoside	Phenolic acids	Phenolic acids	-
996	355.104	175.04	356.111	C16H20O9	[M-H]-	4-O-β-D-glucopyranosylferulic acid	Phenolic acids	Phenolic acids	-
997	487.354	487.354	488.35	C30H48O5	[M-H]-	2,3,6-Trihydroxyurs-12-en-28-oic acid (Madasiatic acid)*	Terpenoids	Triterpene	26532-66-1
998	469.33	469.33	470.34	C30H46O4	[M-H]-	2,3-Dihydroxyoleana-11,13(18)-dien-28-oic acid (Camaldulenic acid)	Terpenoids	Triterpene	71850-15-2
999	331.07	169.01	332.074	C13H16O10	[M-H]-	3-O-Galloyl-D-glucose*	Phenolic acids	Phenolic acids	-
1000	331.07	169.01	332.074	C13H16O10	[M-H]-	2-O-Galloyl-D-glucose	Phenolic acids	Phenolic acids	-
1001	535.18	373.13	536.189	C26H32O12	[M-H]-	Nortrachelogenin-4-O-glucoside	Lignans and Coumarins	Lignans	33464-78-7
1002	505.1	300.03	506.106	C23H22O13	[M-H]-	Quercetin-3-O-(6''-O-acetyl)galactoside	Flavonoids	Flavonols	-
1003	549.2	387.15	550.205	C27H34O12	[M-H]-	5'-Methoxymatairesinoside*	Lignans and Coumarins	Lignans	1691201-82-7
1004	401.15	269.11	402.153	C18H26O10	[M-H]-	Benzyl β-primeveroside	Others	Others	130622-31-0
1005	503.34	485.33	504.345	C30H48O6	[M-H]-	2,3,19,23-Tetrahydroxyurs-12-ene-28-oic acid (Myrianthic acid)	Terpenoids	Triterpene	89786-84-5
1006	521.205	359.149	522.21	C26H34O11	[M-H]-	Icariside E5*	Lignans and Coumarins	Lignans	126176-79-2
1007	697.24	535.18	698.242	C32H42O17	[M-H]-	Nortrachelogenin-4'-O-gentiobioside*	Lignans and Coumarins	Lignans	-
1008	148.04	92.05	149.048	C8H7NO2	[M-H]-	2,5-Dihydroxy-Indole	Alkaloids	Plumerane	-
1009	355.1	193.05	356.111	C16H20O9	[M-H]-	Ferulic acid-4-O-glucoside	Phenolic acids	Phenolic acids	117405-51-3
1010	359.13	197.08	360.142	C16H24O9	[M-H]-	7-Deoxyloganic acid	Terpenoids	Monoterpenoids	22487-36-1
1011	327.11	165.05	328.116	C15H20O8	[M-H]-	Demethyl coniferin	Others	Alcohol compounds	-
1012	301.09	139.04	302.1	C13H18O8	[M-H]-	Salirepin	Others	Others	26652-12-0
1013	417.14	109.03	418.147	C18H26O11	[M-H]-	2-Hydroxyphenol-1-O-glucosyl(6→1)rhamnoside	Others	Others	-
1014	315.109	153.056	316.116	C14H20O8	[M-H]-	5-(2-Hydroxyethyl)-2-O-glucosylphenol*	Others	Others	-
1015	181.05	135.04	182.058	C9H10O4	[M-H]-	Methyl 2,4-dihydroxyphenylacetate*	Phenolic acids	Phenolic acids	67828-42-6
1016	299.08	137.02	300.084	C13H16O8	[M-H]-	Glucosyloxybenzoic acid*	Phenolic acids	Phenolic acids	-
1017	483.27	255.23	484.28	C22H45O9P	[M-H]-	LysoPG 16:0	Lipids	Glycerol ester	-
1018	235.12	59.01	236.126	C10H20O6	[M-H]-	Butyl Beta-D-Fructopyranoside	Others	Saccharides	67884-27-9
1019	477.161	315.11	478.169	C20H30O13	[M-H]-	2-(3-β-D-glucopyranosyloxy-4-hydroxyphenyl)ethanol-1-O-β-D-glucopyranoside	Others	Alcohol compounds	-
1020	331.1	153.02	332.111	C14H20O9	[M-H]-	2,6-dimethoxybenzene-1,4-diol 1-O-β-D-glucopyranoside	Phenolic acids	Phenolic acids	-
1021	521.2	329.14	522.21	C26H34O11	[M-H]-	Manglieside D	Lignans and Coumarins	Lignans	-
1022	463.11	168.01	464.117	C18H24O14	[M-H]-	galloyl xylosyl glucoside*	Phenolic acids	Phenolic acids	-
1023	315.11	153.05	316.116	C14H20O8	[M-H]-	Grevilloside G	Phenolic acids	Phenolic acids	791846-69-0
1024	461.13	153.02	462.137	C19H26O13	[M-H]-	Rhamnosyl-gentisic acid-5-O-β-D-glucoside	Phenolic acids	Phenolic acids	-
1025	373.08	169.02	374.085	C15H18O11	[M-H]-	galloyl acetyl glucoside	Phenolic acids	Phenolic acids	-
1026	417.138	123.046	418.147	C18H26O11	[M-H]-	2-(Hydroxymethyl)Phenyl 6-O-Beta-D-Xylopyranosyl-Beta-D-Glucopyranoside	Phenolic acids	Phenolic acids	-
1027	417.067	331.072	418.075	C16H18O13	[M-H]-	galloyl malonyl glucoside	Phenolic acids	Phenolic acids	-
1028	329.09	135.01	330.095	C14H18O9	[M-H]-	salicylate-6-O-β-D-glucopyranosylbenzoic acid	Phenolic acids	Phenolic acids	-
1029	327.11	147.05	328.116	C15H20O8	[M-H]-	(E)-caffeyl alcohol 4-O-β-D-glucopyranoside	Others	Alcohol compounds	-
1030	517.23	205.12	518.236	C24H38O12	[M-H]-	Vomifoliol 9-[Xylosyl-(1→6)-Glucoside]	Terpenoids	Monoterpenoids	-
1031	341.09	137.03	342.095	C15H18O9	[M-H]-	4-Hydroxybenzoyl acetyl glucoside	Phenolic acids	Phenolic acids	-
1032	415.16	89.02	416.168	C19H28O10	[M-H]-	2-Phenylethyl beta-primeveroside	Others	Alcohol compounds	129932-48-5
1033	433.11	271.06	434.121	C21H22O10	[M-H]-	Hydroxy isoliquiritigenin glucoside*	Flavonoids	Chalcones	-
1034	387.094	139.04	388.101	C16H20O11	[M-H]-	Malonyl Tachioside	Phenolic acids	Phenolic acids	-
1035	535.181	373.128	536.189	C26H32O12	[M-H]-	Phellavin	Flavonoids	Flavanonols	-
1036	533.166	371.114	534.174	C26H30O12	[M-H]-	Phellatin	Flavonoids	Flavonols	-
1037	533.164	371.113	534.174	C26H30O12	[M-H]-	Noricariside	Flavonoids	Flavonols	-
1038	329.09	123.05	330.095	C14H18O9	[M-H]-	2-β-D-Glucopyranosyloxy-5-hydroxy-phenylacetic acid	Phenolic acids	Phenolic acids	-
1039	431.119	137.024	432.127	C18H24O12	[M-H]-	4-Hydroxybenzoic acid glucosyl xyloside	Phenolic acids	Phenolic acids	-
1040	447.12	152.01	448.122	C18H24O13	[M-H]-	Protocatechuic acid glucosyl xyloside*	Phenolic acids	Phenolic acids	-
1041	417.11	152.01	418.111	C17H22O12	[M-H]-	Protocatechuic acid xylosyl xyloside	Phenolic acids	Phenolic acids	-
1042	343.1	181.05	344.111	C15H20O9	[M-H]-	2-β-D-Glucopyranosyloxy-5-hydroxyphenylacetic acidmethylester*	Phenolic acids	Phenolic acids	-
1043	371.099	123.046	372.106	C16H20O10	[M-H]-	Acetyl-2-β-D-glucopyranosyloxy-5-hydroxy-phenylacetic acid	Phenolic acids	Phenolic acids	-
1044	431.116	137.024	432.127	C18H24O12	[M-H]-	3,4-dihydroxybenzaldehyde-xylose-glucoside	Others	Aldehyde compounds	-
1045	443.153	149.061	444.163	C20H28O11	[M-H]-	3,4-dihydroxyallyl benzene-xylose-glucoside	Phenolic acids	Phenolic acids	-
1046	457.17	149.06	458.179	C21H30O11	[M-H]-	3,4-dihydroxyallyl benzene-4-O-[α-L-rhamnosyl-(1→6)]-β-D-glucopyranoside	Phenolic acids	Phenolic acids	-
1047	481.17	271.1	482.179	C23H30O11	[M-H]-	Guaiacylglycerol-β-Guaiacyl Ether glucoside	Lignans and Coumarins	Lignans	-
1048	319.12	241.05	320.126	C17H20O6	[M-H]-	Guaiacylglycerol-β-Guaiacyl Ether	Lignans and Coumarins	Lignans	7382-59-4
1049	469.17	195.07	470.179	C22H30O11	[M-H]-	Methoxy-erythro-Guaiacyl glycerol β-threo-syringyl glycerol ether	Lignans and Coumarins	Lignans	-
1050	375.15	327.12	376.152	C20H24O7	[M-H]-	Erythro-Guaiacylglycerol-β-Coniferyl Ether	Lignans and Coumarins	Lignans	890317-92-7
1051	405.15	165.06	406.163	C21H26O8	[M-H]-	Erythro-Guaiacylglycerol-β-Sinapyl Ether	Lignans and Coumarins	Lignans	877875-96-2
1052	583.22	535.2	584.226	C31H36O11	[M-H]-	Erythro-Guaiacylglycerol-β-O-4'-dehydrodisinapyl Ether	Lignans and Coumarins	Lignans	613684-55-2
1053	447.09	284.03	448.101	C21H20O11	[M-H]-	Scutellarein-7-O-glucoside	Flavonoids	Flavones	26046-94-6
1054	405.18	243.12	406.184	C18H30O10	[M-H]-	(3S,5R,6R,7E,9S)-megastigm-7-ene-3,5,6,9-tetrol3-(beta-D-glucopyranoside)	Others	Others	-
1055	239.08	59.01	240.084	C8H16O8	[M-H]-	1,3,4,5,6,7,8-heptahydroxyoctan-2-one*	Others	Saccharides	-
1056	365.09	202.03	366.095	C17H18O9	[M-H]-	1-hydroxy-4-glucoside-2-naphthoicacid	Phenolic acids	Phenolic acids	-
1057	263.11	101.06	264.121	C11H20O7	[M-H]-	(R)-4-O-beta-D-glucopyranosyl-4-hydroxy-2-pentanone	Others	Ketone compounds	-
1058	157.05	113.06	158.058	C7H10O4	[M-H]-	2-ethyl-3-methylbut-2-enedioicacid	Organic acids	Organic acids	-
1059	221.08	77.04	222.089	C12H14O4	[M-H]-	3-Methoxy-2-methyl-3-oxopropylbenzoate	Phenolic acids	Phenolic acids	77630-47-8
1060	339.07	177.02	340.079	C15H16O9	[M-H]-	davidioside C	Phenolic acids	Phenolic acids	-
1061	537.196	327.124	538.205	C26H34O12	[M-H]-	Alangilignoside D	Lignans and Coumarins	Lignans	-
1062	525.16	167.03	526.169	C24H30O13	[M-H]-	isatioxyneolignoside A	Lignans and Coumarins	Lignans	-
1063	260.09	131.05	261.096	C9H15N3O6	[M-H]-	Glu-Asn	Amino acids and derivatives	Amino acids and derivatives	36314-37-1
1064	267.07	59.01	268.079	C9H16O9	[M-H]-	Keto-Deoxy-Nonulonic acid	Lipids	Free fatty acids	153666-19-4
1065	681.38	501.33	682.393	C36H58O12	[M-H]-	Trachelosperonide B-1	Terpenoids	Triterpene Saponin	-
1066	261.01	181.05	262.015	C9H10O7S	[M-H]-	Homovanillic acid sulfate	Phenolic acids	Phenolic acids	38339-06-9
1067	387.16	59.01	388.173	C18H28O9	[M-H]-	12-Hydroxyjasmonic Acid Glucoside	Organic acids	Organic acids	124649-25-8
1068	243.2	197.19	244.204	C14H28O3	[M-H]-	2-Hydroxymyristic acid	Lipids	Free fatty acids	2507-55-3
1069	213.11	169.12	214.12	C11H18O4	[M-H]-	2,2'-(3-methylcyclohexane-1,1-diyl)diacetic acid	Organic acids	Organic acids	5345-12-0
1070	623.198	339.123	624.205	C29H36O15	[M-H]-	Acteoside; Verbascoside	Phenolic acids	Phenolic acids	61276-17-3
1071	485.36	453.34	486.371	C31H50O4	[M-H]-	2,3-Dihydroxyurs-12-en-28-oic acid methyl ester (Corosolic acid methyl ester)	Terpenoids	Triterpene	4518-70-1
1072	515.12	353.09	516.127	C25H24O12	[M-H]-	Isochlorogenic acid B	Phenolic acids	Phenolic acids	14534-61-3
1073	433.11	161.03	434.121	C21H22O10	[M-H]-	6-O-Caffeoylarbutin*	Phenolic acids	Phenolic acids	136172-60-6
1074	113.04	96.01	114.043	C4H6N2O2	[M-H]-	3-Cyano-L-alanine	Amino acids and derivatives	Amino acids and derivatives	6232-19-5
1075	133.01	71.01	134.022	C4H6O5	[M-H]-	3-Dehydro-L-Threonic Acid	Others	Saccharides	-
1076	147.03	57.0344	148.037	C5H8O5	[M-H]-	3-Methylmalic acid*	Organic acids	Organic acids	152204-30-3
1077	131.03	87.04	132.042	C5H8O4	[M-H]-	2-Hydroxy-2-methyl-3-oxobutanoic acid*	Organic acids	Organic acids	71698-08-3
1078	131.03	87.05	132.042	C5H8O4	[M-H]-	4-Hydroxy-2-Oxopentanoic Acid*	Organic acids	Organic acids	3318-73-8
1079	158.08	116.07	159.089	C7H13NO3	[M-H]-	5-Acetamidopentanoic Acid	Organic acids	Organic acids	1072-10-2
1080	145.05	83.05	146.058	C6H10O4	[M-H]-	2-Acetyl-2-Hydroxybutanoic Acid	Organic acids	Organic acids	-
1081	145.051	101.061	146.058	C6H10O4	[M-H]-	3-Hydroxy-3-Methyl-2-Oxopentanoic Acid*	Organic acids	Organic acids	-
1082	129.06	57.03	130.063	C6H10O3	[M-H]-	3-Methyl-2-oxopentanoic acid*	Organic acids	Organic acids	24809-08-3
1083	175.06	115.04	176.069	C7H12O5	[M-H]-	3-Isopropylmalic Acid*	Organic acids	Organic acids	921-28-8
1084	159.07	97.07	160.074	C7H12O4	[M-H]-	2-Propylsuccinic acid	Organic acids	Organic acids	618-57-5
1085	373.13	343.12	374.137	C20H22O7	[M-H]-	8-Hydroxypinoresinol	Lignans and Coumarins	Lignans	81426-17-7
1086	163.04	119.05	164.047	C9H8O3	[M-H]-	α-Hydroxycinnamic Acid*	Phenolic acids	Phenolic acids	5801-57-0
1087	179.07	146.04	180.079	C10H12O3	[M-H]-	4-Methoxyphenylpropionic acid	Phenolic acids	Phenolic acids	-
1088	165.06	119.05	166.063	C9H10O3	[M-H]-	2,6-Dimethoxybenzaldehyde	Others	Aldehyde compounds	3392-97-0
1089	313.24	251.24	314.246	C18H34O4	[M-H]-	12,13-DHOME; (9Z)-12,13-Dihydroxyoctadec-9-enoic acid	Lipids	Free fatty acids	263399-35-5
1090	295.23	171.1	296.235	C18H32O3	[M-H]-	9(10)-EpOME;(9R,10S)-(12Z)-9,10-Epoxyoctadecenoic acid	Lipids	Free fatty acids	16833-56-0
1091	277.217	59.0139	278.225	C18H30O2	[M-H]-	Crepenynic acid*	Lipids	Free fatty acids	2277-31-8
1092	279.233	59.0133	280.24	C18H32O2	[M-H]-	(9Z,11E)-Octadecadienoic acid	Lipids	Free fatty acids	2540-56-9
1093	205.16	189.127	206.167	C14H22O	[M-H]-	2,4-Di-Tert-Butylphenol*	Others	Others	96-76-4
1094	301.22	301.22	302.225	C20H30O2	[M-H]-	Pimaric acid	Terpenoids	Ditepenoids	127-27-5
1095	197.05	167	198.053	C9H10O5	[M-H]-	Methyl 3-O-Methyl Gallate	Phenolic acids	Phenolic acids	3934-86-9
1096	643.24	417.16	644.247	C33H40O13	[M-H]-	Buddlenol D	Phenolic acids	Phenolic acids	97465-75-3
1097	253.217	235.209	254.225	C16H30O2	[M-H]-	(7Z)-Hexadecenoic acid*	Lipids	Free fatty acids	2416-19-5
1098	655.19	637.18	656.195	C29H36O17	[M-H]-	Hellicoside	Phenolic acids	Phenolic acids	132278-04-7
1099	345.12	165.06	346.126	C15H22O9	[M-H]-	6-DeoxyCatalpol	Terpenoids	Monoterpenoids	99499-99-7
1100	537.2	375.15	538.205	C26H34O12	[M-H]-	Olivil-4'-O-glucoside	Lignans and Coumarins	Lignans	76880-93-8
1101	193.05	135.05	194.058	C10H10O4	[M-H]-	Methyl caffeate	Phenolic acids	Phenolic acids	3843-74-1
1102	431.23	161.05	432.236	C21H36O9	[M-H]-	Frehmaglutoside G	Terpenoids	Monoterpenoids	-
1103	523.18	193.05	524.189	C25H32O12	[M-H]-	6-O-Feruloylajugol	Terpenoids	Monoterpenoids	-
1104	493.06	317.03	494.07	C21H18O14	[M-H]-	Gossypetin-8-O-β-D-glucuronide	Flavonoids	Flavonols	-
1105	331.07	169.01	332.074	C13H16O10	[M-H]-	6-O-Galloyl-β-D-glucose*	Phenolic acids	Phenolic acids	13186-19-1
1106	483.08	169.01	484.085	C20H20O14	[M-H]-	2,3-Di-O-Galloyl-β-D-Glucose*	Phenolic acids	Phenolic acids	-
1107	305.07	125.02	306.074	C15H14O7	[M-H]-	Leucocyanidin	Flavonoids	Flavanols	27015-21-0
1108	325.09	145.03	326.1	C15H18O8	[M-H]-	6-O-p-Coumaroyl-β-D-glucose	Phenolic acids	Phenolic acids	114297-65-3
1109	477.07	301.04	478.075	C21H18O13	[M-H]-	Quercetin-4'-O-glucuronide*	Flavonoids	Flavonols	201463-36-7
1110	433.078	300.029	434.085	C20H18O11	[M-H]-	Morin 3-alpha-L-lyxopyranoside*	Flavonoids	Flavonols	-
1111	433.08	300.03	434.085	C20H18O11	[M-H]-	Morin-3-O-arabinoside*	Flavonoids	Flavonols	-
1112	131.05	70.03	132.054	C4H8N2O3	[M-H]-	N-carbamoyl-b-alanine	Amino acids and derivatives	Amino acids and derivatives	462-88-4
1113	89.02	59.01	90.0317	C3H6O3	[M-H]-	D-Lactic Acid	Organic acids	Organic acids	10326-41-7
1114	101.02	55.02	102.032	C4H6O3	[M-H]-	Succinic semialdehyde	Organic acids	Organic acids	692-29-5
1115	145.01	57.03	146.022	C5H6O5	[M-H]-	2-Methyl-3-oxosuccinic acid	Organic acids	Organic acids	-
1116	177.04	113.02	178.048	C6H10O6	[M-H]-	4,5,6-Trihydroxy-2-oxohexanoic acid	Organic acids	Organic acids	56742-44-0
1117	173.05	93.03	174.053	C7H10O5	[M-H]-	2-Methyl-3-oxoadipic acid*	Organic acids	Organic acids	-
1118	173.05	93.03	174.053	C7H10O5	[M-H]-	2-Oxoheptanedionic acid*	Organic acids	Organic acids	17126-90-8
1119	173.08	59.01	174.089	C8H14O4	[M-H]-	2-Propylglutaric acid	Organic acids	Organic acids	32806-62-5
1120	329.23	211.13	330.241	C18H34O5	[M-H]-	Tianshic acid	Lipids	Free fatty acids	-
1121	485.33	455.32	486.334	C30H46O5	[M-H]-	2α,3α,23-Trihydroxyurs-12,20(30)-dien-28-oic acid*	Terpenoids	Triterpene	143839-01-4
1122	269.03	137.02	270.038	C11H10O8	[M-H]-	4-Hydroxybenzoyltartaric acid	Phenolic acids	Phenolic acids	-
1123	461.07	167.04	462.08	C21H18O12	[M-H]-	Vnilloylcaffeoyltartaric acid	Phenolic acids	Phenolic acids	-
1124	367.1	193.06	368.111	C17H20O9	[M-H]-	Phellodenol H	Lignans and Coumarins	Coumarins	917092-48-9
1125	441.083	289.072	442.09	C22H18O10	[M-H]-	7-O-Galloyltricetiflavan	Flavonoids	Flavanols	-
1126	503.34	485.33	504.345	C30H48O6	[M-H]-	3β,6β,19α,24-Tetrahydroxyurs-12-en-28-oic acid	Terpenoids	Triterpene	91095-51-1
1127	631.38	631.39	632.392	C36H56O9	[M-H]-	Quinovic acid-3-O-rhamnoside	Terpenoids	Triterpene	104055-76-7
1128	485.33	441.33	486.334	C30H46O5	[M-H]-	Cadambagenic acid	Terpenoids	Triterpene Saponin	53318-10-8
1129	177.02	135.04	178.027	C9H6O4	[M-H]-	5,7-Dihydroxycoumarin	Lignans and Coumarins	Coumarins	2732-18-5
1130	329.23	171.1	330.241	C18H34O5	[M-H]-	6,9,10-Trihydroxyoctadec-7-enoic acid; Sanleng acid	Lipids	Free fatty acids	-
1131	205.158	189.129	206.167	C14H22O	[M-H]-	2,6-Di-tert-butylphenol*	Others	Others	128-39-2
1132	487.17	341.11	488.174	C18H32O15	[M-H]-	Solatriose	Others	Saccharides	528-40-5
1133	343.103	181.051	344.111	C15H20O9	[M-H]-	Dihydrocaffeoylglucose*	Phenolic acids	Phenolic acids	-
1134	131.03	87.05	132.042	C5H8O4	[M-H]-	Dimethylmalonic acid*	Organic acids	Organic acids	595-46-0
1135	331.1	153.02	332.111	C14H20O9	[M-H]-	Koaburaside	Others	Others	41653-73-0
1136	163.04	119.05	164.047	C9H8O3	[M-H]-	2-Hydroxycinnamic acid*	Phenolic acids	Phenolic acids	583-17-5
1137	131.035	87.0452	132.042	C5H8O4	[M-H]-	Monomethyl succinate*	Organic acids	Organic acids	3878-55-5
1138	551.21	389.17	552.221	C27H36O12	[M-H]-	5'-Methoxyisolariciresinol-9'-O-glucoside	Lignans and Coumarins	Lignans	-
1139	521.2	359.15	522.21	C26H34O11	[M-H]-	Isolariciresinol-9'-O-glucoside*	Lignans and Coumarins	Lignans	63358-12-3
1140	551.21	419.17	552.221	C27H36O12	[M-H]-	Lyoniresinol-9'-O-xyloside (Lyoniside)	Lignans and Coumarins	Lignans	34425-25-7
1141	419.17	404.15	420.178	C22H28O8	[M-H]-	Lyoniresinol	Lignans and Coumarins	Lignans	14464-90-5
1142	491.19	359.15	492.2	C25H32O10	[M-H]-	Isolariciresinol-9'-O-xyloside*	Lignans and Coumarins	Lignans	97055-97-5
1143	521.2	371.15	522.21	C26H34O11	[M-H]-	5'-Methoxyisolariciresinol-9'-O-xyloside	Lignans and Coumarins	Lignans	-
1144	271.23	225.22	272.235	C16H32O3	[M-H]-	2-Hydroxyhexadecanoic acid	Lipids	Free fatty acids	764-67-0
1145	489.11	285.04	490.111	C23H22O12	[M-H]-	Kaempferol-3-O-(6''-O-acetyl)glucoside	Flavonoids	Flavonols	-
1146	329.09	167.04	330.095	C14H18O9	[M-H]-	5-Glucosyloxy-2-Hydroxybenzoic acid methyl ester	Phenolic acids	Phenolic acids	-
1147	449.11	287.06	450.116	C21H22O11	[M-H]-	Dihydrokaempferol-7-O-glucoside	Flavonoids	Flavanonols	-
1148	315.05	300.03	316.058	C16H12O7	[M-H]-	3-O-Methylquercetin*	Flavonoids	Flavonols	1486-70-0
1149	455.353	455.353	456.36	C30H48O3	[M-H]-	3-Hydroxy-9,19-cyclolanost-24-en-26-oic acid (Mangiferolic acid)*	Terpenoids	Triterpene	4184-34-3
1150	453.34	453.34	454.345	C30H46O3	[M-H]-	3-Oxo-9,19-cyclolanost-24-en-26-oic acid (Mangiferonic acid)*	Terpenoids	Triterpene	13878-90-5
1151	477.14	179.03	478.147	C23H26O11	[M-H]-	1'-O-(3,4-Dihydroxyphenethyl)-O-caffeoyl-glucoside	Phenolic acids	Phenolic acids	-
1152	461.11	315.05	462.116	C22H22O11	[M-H]-	8-Methoxykaempferol-7-O-rhamnoside	Flavonoids	Flavonols	-
1153	665.21	341.11	666.222	C24H42O21	[M-H]-	Stachyose	Others	Saccharides	470-55-3
1154	325.11	59.01	326.121	C12H22O10	[M-H]-	Rutinose	Others	Saccharides	90-74-4
1155	333.06	333.06	334.067	C9H19O11P	[M-H]-	1-(sn-Glycero-3-phospho)-1D-myo-inositol	Others	Saccharides	-
1156	606.08	384.98	607.082	C17H27N3O17P2	[M-H]-	Uridine 5'-diphospho-N-acetylglucosamine	Nucleotides and derivatives	Nucleotides and derivatives	528-04-1
1157	337.09	175.04	338.1	C16H18O8	[M-H]-	1,4,8-Trihydroxynaphthalene-1-O-glucoside	Quinones	Naphthol	39015-63-9
1158	503.16	385.11	504.163	C25H28O11	[M-H]-	Shakuchirin	Phenolic acids	Phenolic acids	-
1159	281.14	237.15	282.147	C15H22O5	[M-H]-	Dihydrophaseic acid	Terpenoids	Sesquiterpenoids	41756-77-8
1160	181.05	135.04	182.058	C9H10O4	[M-H]-	2-Hydroxy-3-(4-Hydroxyphenyl)Propanoic Acid*	Phenolic acids	Phenolic acids	23508-35-2
1161	131.07	85.07	132.079	C6H12O3	[M-H]-	2-Hydroxy-4-methylpentanoic acid	Organic acids	Organic acids	498-36-2
1162	165.06	103.06	166.063	C9H10O3	[M-H]-	2-Hydroxy-3-phenylpropanoic acid	Phenolic acids	Phenolic acids	7326-19-4
1163	341.11	89.02	342.116	C12H22O11	[M-H]-	D-Maltose*	Others	Saccharides	69-79-4
1164	331.067	169.014	332.074	C13H16O10	[M-H]-	1-O-Galloyl-β-D-glucose*	Phenolic acids	Phenolic acids	58511-73-2
1165	341.09	161.02	342.095	C15H18O9	[M-H]-	Caffeic acid 4-O-glucoside	Phenolic acids	Phenolic acids	14364-08-0
1166	593.15	285.04	594.159	C27H30O15	[M-H]-	Kaempferol-3-O-rutinoside(Nicotiflorin)	Flavonoids	Flavonols	17650-84-9
1167	477.1	169.01	478.111	C22H22O12	[M-H]-	1-O-Galloyl-6-O-p-Coumaroyl-β-D-glucose	Phenolic acids	Phenolic acids	-
1168	547.17	223.06	548.174	C23H32O15	[M-H]-	6'-O-Sinapoylsucrose	Phenolic acids	Phenolic acids	-
1169	493.099	169.014	494.106	C22H22O13	[M-H]-	1-O-Caffeoyl-4-O-galloyl-β-D-glucose	Phenolic acids	Phenolic acids	-
1170	477.104	169.014	478.111	C22H22O12	[M-H]-	1-O-Galloyl-3-O-p-Coumaroyl-β-D-glucose*	Phenolic acids	Phenolic acids	-
1171	329.094	167.04	330.11	C18H18O6	[M-H]-	Hamiltone A	Flavonoids	Flavanones	6626-61-5
1172	519.33	457.33	520.34	C30H48O7	[M-H]-	2,3,19,23,24-Pentahydroxyolean-12-en-28-oic acid	Terpenoids	Triterpene	-
1173	503.34	421.31	504.345	C30H48O6	[M-H]-	2,3,19,23-Tetrahydroxyurs-12-en-28-oic acid	Terpenoids	Triterpene	-
1174	503.34	441.34	504.345	C30H48O6	[M-H]-	2,3,19,23-Tetrahydroxyolean-12-en-28-oic acid	Terpenoids	Triterpene	55306-03-1
1175	503.34	441.34	504.345	C30H48O6	[M-H]-	1,2,3-Trihydroxy-19-oxo-18,19-seco-urs-11,13(18)-dien-28-oic acid	Terpenoids	Triterpene	-
1176	501.32	421.31	502.329	C30H46O6	[M-H]-	2,3,19-Trihydroxyurs-12-en-23-formyl-28-oic Acid	Terpenoids	Triterpene	-
1177	501.32	421.31	502.329	C30H46O6	[M-H]-	23-Formyl-2,3,19-trihydroxyurs-12-en-28-oic acid (Pinfaensic acid)	Terpenoids	Triterpene	-
1178	485.33	455.32	486.334	C30H46O5	[M-H]-	1-Oxo-Siaresinolic acid*	Terpenoids	Triterpene	-
1179	485.33	485.33	486.334	C30H46O5	[M-H]-	2,19-Dihydroxy-3-oxours-12-en-28-oic acid	Terpenoids	Triterpene	176983-21-4
1180	665.39	485.33	666.398	C36H58O11	[M-H]-	Niga-Ichigoside F1; Nigaichigoside F1	Terpenoids	Triterpene Saponin	95262-48-9
1181	483.31	421.31	484.319	C30H44O5	[M-H]-	2,19-Dihydroxy-3-oxoursa-1,12-dien-28-oic acid (Fupenzic acid)	Terpenoids	Triterpene	119725-20-1
1182	469.33	423.33	470.34	C30H46O4	[M-H]-	2,3-Dihydroxyurs-12,18-dien-28-oic acid*	Terpenoids	Triterpene	-
1183	469.33	407.33	470.34	C30H46O4	[M-H]-	3-Oxo-19-hydroxyurs-12-en-28-oic acid (Pomonic acid)	Terpenoids	Triterpene	13849-90-6
1184	345.08	139.04	346.09	C14H18O10	[M-H]-	1-O-(3,4-Dihydroxy-5-methoxy-benzoyl)-glucoside	Phenolic acids	Phenolic acids	-
1185	329.11	167.03	330.095	C14H18O9	[M-H]-	1-O-Vanilloyl-D-Glucose	Phenolic acids	Phenolic acids	-
1186	449.11	287.06	450.116	C21H22O11	[M-H]-	Aromadendrin-7-O-glucoside	Flavonoids	Flavanonols	28189-90-4
1187	493.099	331.046	494.106	C22H22O13	[M-H]-	Mearnsetin-3-O-glucoside	Flavonoids	Flavonols	-
1188	523.22	361.14	524.226	C26H36O11	[M-H]-	Secoisolariciresinol 4-O-glucoside	Lignans and Coumarins	Lignans	-
1189	367.14	205.08	368.147	C18H24O8	[M-H]-	3-Prenyl-4-O-glucosyloxy-4-hydroxybenzoic acid	Phenolic acids	Phenolic acids	-
1190	263.13	204.12	264.136	C15H20O4	[M-H]-	Abscisic acid	Terpenoids	Sesquiterpenoids	21293-29-8
1191	415.15	89.02	416.153	C15H28O13	[M-H]-	Digalactosylglycerol	Others	Saccharides	-
1192	341.109	89.0243	342.116	C12H22O11	[M-H]-	D-Lactose*	Others	Saccharides	63-42-3
1193	493.17	147.04	494.179	C24H30O11	[M-H]-	Harpagoside	Terpenoids	Monoterpenoids	19210-12-9
1194	269.25	251.24	270.256	C17H34O2	[M-H]-	Methyl palmitate	Lipids	Free fatty acids	112-39-0
1195	237.06	87.01	238.069	C8H14O8	[M-H]-	Mucic acid Dimethyl Ester	Organic acids	Organic acids	-
1196	313.09	101.02	314.1	C14H18O8	[M-H]-	Mandelic acid-β-glucoside	Phenolic acids	Phenolic acids	-
1197	368.1	162.06	369.106	C16H19NO9	[M-H]-	Dioxindole-3-acetyl-3-O-glucoside	Alkaloids	Plumerane	-
1198	289.04	137.02	290.043	C14H10O7	[M-H]-	4-(3,4,5-Trihydroxybenzoxy)benzoic acid	Phenolic acids	Phenolic acids	-
1199	521.2	359.15	522.21	C26H34O11	[M-H]-	Dihydrodehydrodiconiferyl alcohol-4-O-glucoside*	Lignans and Coumarins	Lignans	-
1200	677.38	397.13	678.383	C33H58O14	[M-H]-	Gingerglycolipid B	Lipids	Glycerol ester	88168-90-5
1201	467.32	467.32	468.324	C30H44O4	[M-H]-	3,19-Epoxy-3,22-dihydroxydammara-20,24-dien-26-oic acid δ-lactone (Semialactone)	Terpenoids	Triterpene	366450-46-6
1202	337.31	337.31	338.318	C22H42O2	[M-H]-	Erucic acid	Lipids	Free fatty acids	112-86-7
1203	387.17	207.1	388.173	C18H28O9	[M-H]-	5'-Glucosyloxyjasmanic acid	Organic acids	Organic acids	-
1204	375.13	135.05	376.137	C16H24O10	[M-H]-	D-Threo-guaiacylglycerol-7-O-β-D-glucoside	Others	Alcohol compounds	-
1205	485.33	423.33	486.334	C30H46O5	[M-H]-	Isoceanothic acid	Terpenoids	Triterpene	-
1206	483.31	483.31	484.319	C30H44O5	[M-H]-	2-Aldehydo-A(1)-norlup-20(29)-en-27,28-dioic acid (Zizyberanal acid)	Terpenoids	Triterpene	1167421-91-1
1207	471.35	471.35	472.355	C30H48O4	[M-H]-	3,19-Dihydroxyurs-12-en-28-oic acid (Pomolic acid)*	Terpenoids	Triterpene	13849-91-7
1208	469.34	469.34	470.34	C30H46O4	[M-H]-	2-Formyl-3-hydroxy-A(1)-norlup-20(29)-en-28-oic acid (Colubrinic acid)	Terpenoids	Triterpene	-
1209	471.35	471.35	472.355	C30H48O4	[M-H]-	2,3-Dihydroxylup-20(29)-en-28-oic acid (Alphitolic acid)*	Terpenoids	Triterpene	19533-92-7
1210	453.34	453.34	454.345	C30H46O3	[M-H]-	3-Oxoolean-12-en-28-oic Acid (Oleanonic acid)*	Terpenoids	Triterpene	17990-42-0
1211	109.03	81.03	110.037	C6H6O2	[M-H]-	Hydroquinone	Others	Others	123-31-9
1212	173.01	71.03	174.016	C6H6O6	[M-H]-	Dehydroascorbic acid	Others	Vitamin	490-83-5
1213	207.03	119.05	208.037	C10H8O5	[M-H]-	3-[(1-Carboxyvinyl)oxy]benzoic acid	Phenolic acids	Phenolic acids	16929-37-6
1214	147.03	85.03	148.037	C5H8O5	[M-H]-	D-Arabinono-1,4-lactone	Others	Saccharides	2782-09-4
1215	103.004	59.0136	104.011	C3H4O4	[M-H]-	Hydroxypyruvic acid	Organic acids	Organic acids	1113-60-6
1216	171.03	109.03	172.037	C7H8O5	[M-H]-	3-Dehydroshikimic acid	Organic acids	Organic acids	2922-42-1
1217	130.087	88.0403	131.07	C4H9N3O2	[M-H]-	Creatine	Amino acids and derivatives	Amino acids and derivatives	57-00-1
1218	88.04	88.04	89.0477	C3H7NO2	[M-H]-	N-Methylglycine	Amino acids and derivatives	Amino acids and derivatives	107-97-1
1219	257.07	214.06	258.079	C9H14N4O3S1	[M-H]-	His-Cys	Amino acids and derivatives	Amino acids and derivatives	-
1220	311.11	147.04	312.114	C14H20N2O4S	[M-H]-	Tyr-Met	Amino acids and derivatives	Amino acids and derivatives	-
1221	180.07	119.05	181.074	C9H11NO3	[M-H]-	DL-O-tyrosine	Amino acids and derivatives	Amino acids and derivatives	2370-61-8
1222	611.15	306.07	612.152	C20H32N6O12S2	[M-H]-	Oxiglutatione	Amino acids and derivatives	Amino acids and derivatives	27025-41-8
1223	157.037	97.0027	158.044	C4H6N4O3	[M-H]-	Allantoin	Alkaloids	Alkaloids	97-59-6
1224	165.06	119.05	166.063	C9H10O3	[M-H]-	DL-3-Phenyllactic acid*	Phenolic acids	Phenolic acids	828-01-3
1225	161.05	71.01	162.053	C6H10O5	[M-H]-	1,6-anhydro-β-D-glucose	Others	Saccharides	498-07-7
1226	159.08	88.04	160.085	C6H12N2O3	[M-H]-	D-Alanyl-D-Alanine*	Amino acids and derivatives	Amino acids and derivatives	923-16-0
1227	204.12	71.05	205.131	C9H19NO4	[M-H]-	Pantothenol	Others	Vitamin	16485-10-2
1228	133.01	71.01	134.022	C4H6O5	[M-H]-	D-Malic acid*	Organic acids	Organic acids	636-61-3
1229	183.14	183.14	184.146	C11H20O2	[M-H]-	10-Undecenoic acid	Lipids	Free fatty acids	112-38-9
1230	143.05	115.05	144.058	C10H8O	[M-H]-	2-Naphthol*	Others	Others	135-19-3
1231	132.03	88.0403	133.037	C4H7NO4	[M-H]-	N-(Carboxymethyl)glycine*	Amino acids and derivatives	Amino acids and derivatives	142-73-4
1232	215.13	153.13	216.136	C11H20O4	[M-H]-	Undecanedioic acid	Lipids	Free fatty acids	1852-04-6
1233	343.12	89.03	344.132	C12H24O11	[M-H]-	Maltitol	Others	Saccharides	585-88-6
1234	451.11	163.05	226.059	C9H10N2O5	[2M-H]-	3-nitro-L-tyrosine	Amino acids and derivatives	Amino acids and derivatives	621-44-3
1235	94.98	79.96	95.9881	CH4O3S	[M-H]-	Methanesulfonic acid	Organic acids	Organic acids	75-75-2
1236	143.05	115.06	144.058	C10H8O	[M-H]-	1-Naphthol*	Others	Others	90-15-3
1237	241.22	241.21	242.225	C15H30O2	[M-H]-	13-methylmyristic acid	Lipids	Free fatty acids	2485-71-4
1238	259.02	96.97	260.03	C6H13O9P	[M-H]-	D-Fructose 6-Phosphate*	Others	Saccharides	643-13-0
1239	147.03	85.03	148.037	C5H8O5	[M-H]-	3-Hydroxyglutaric acid	Organic acids	Organic acids	638-18-6
1240	101.03	55.02	102.032	C4H6O3	[M-H]-	Butanone acid	Organic acids	Organic acids	600-18-0
1241	173.06	58.03	174.064	C6H10N2O4	[M-H]-	N-Alpha-Acetyl-L-Asparagine	Amino acids and derivatives	Amino acids and derivatives	4033-40-3
1242	455.1	96.97	456.105	C17H21N4O9P	[M-H]-	Flavin Single Nucleotide(FMN)	Nucleotides and derivatives	Nucleotides and derivatives	6184-17-4
1243	145.05	101.06	146.058	C6H10O4	[M-H]-	Mono-Methyl Glutarate*	Organic acids	Organic acids	1501-27-5
1244	172.04	128.05	173.048	C10H7NO2	[M-H]-	Quinoline-4-carboxylic acid	Alkaloids	Quinoline alkaloids	486-74-8
1245	181.05	135.04	182.058	C9H10O4	[M-H]-	4-Hydroxyphenyllactic Acid*	Phenolic acids	Phenolic acids	306-23-0
1246	243.16	181.16	244.167	C13H24O4	[M-H]-	Tridecanedioic acid	Lipids	Free fatty acids	505-52-2
1247	299.26	253.25	300.266	C18H36O3	[M-H]-	12-Hydroxyoctadecanoic acid	Lipids	Free fatty acids	106-14-9
1248	335.08	135.05	336.084	C16H16O8	[M-H]-	5-O-Caffeoylshikimic acid	Phenolic acids	Phenolic acids	73263-62-4
1249	457.08	169.01	458.085	C22H18O11	[M-H]-	Epigallocatechin-3-O-gallate	Flavonoids	Flavanols	989-51-5
1250	255.24	255.24	256.24	C16H32O2	[M-H]-	Cetostearic acid	Lipids	Free fatty acids	-
1251	313.1	151.04	314.1	C14H18O8	[M-H]-	Methylsalicylate-2-O-glucoside	Phenolic acids	Phenolic acids	10019-60-0
1252	455.35	455.35	456.36	C30H48O3	[M-H]-	3-Hydroxylup-20(29)-en-28-oic acid (Betulinic acid)*	Terpenoids	Triterpene	472-15-1
1253	359.1	197.05	360.106	C15H20O10	[M-H]-	Glucosyringic acid	Phenolic acids	Phenolic acids	33228-65-8
1254	579.21	417.16	580.216	C28H36O13	[M-H]-	Syringaresinol-4'-O-glucoside; Acanthoside B*	Lignans and Coumarins	Lignans	7374-79-0
1255	129.06	57.04	130.063	C6H10O3	[M-H]-	4-Hydroxyhex-2-enoic acid*	Organic acids	Organic acids	119600-12-3
1256	369.09	207.03	370.09	C16H18O10	[M-H]-	Fraxetin-8-O-glucoside (Fraxin)	Lignans and Coumarins	Coumarins	524-30-1
1257	207.07	133.03	208.074	C11H12O4	[M-H]-	Ferulic acid methyl ester	Phenolic acids	Phenolic acids	2309-07-1
1258	453.35	453.35	454.345	C30H46O3	[M-H]-	3-Oxolup-20(29)-en-28-oic acid (Betulonic acid)*	Terpenoids	Triterpene	4481-62-3
1259	165.08	59.02	166.084	C6H14O5	[M-H]-	L-Fucitol	Others	Saccharides	13074-06-1
1260	149.05	59.02	150.053	C5H10O5	[M-H]-	L-Xylose*	Others	Saccharides	609-06-3
1261	341.12	73.03	342.116	C12H22O11	[M-H]-	D-Cellobiose	Others	Saccharides	528-50-7
1262	183.03	124.02	184.037	C8H8O5	[M-H]-	Methyl gallate*	Phenolic acids	Phenolic acids	99-24-1
1263	153.06	123.05	154.063	C8H10O3	[M-H]-	Hydroxytyrosol	Others	Alcohol compounds	10597-60-1
1264	471.35	393.31	472.355	C30H48O4	[M-H]-	3,23-Dihydroxyolean-12-en-28-oic acid (Hederagenin)	Terpenoids	Triterpene	465-99-6
1265	355.064	96.9691	356.073	C9H17N4O9P	[M-H]-	AICAR phosphate (Acadesine phosphate)	Nucleotides and derivatives	Nucleotides and derivatives	681006-28-0
1266	183.03	124.02	184.037	C8H8O5	[M-H]-	3-O-Methylgallic acid	Phenolic acids	Phenolic acids	3934-84-7
1267	487.341	469.332	488.35	C30H48O5	[M-H]-	2,3,19-Trihydroxyurs-12-en-28-oic acid (Tormentic acid)*	Terpenoids	Triterpene	13850-16-3
1268	135.05	92.03	136.052	C8H8O2	[M-H]-	4-Hydroxyacetophenone	Others	Ketone compounds	99-93-4
1269	503.16	383.12	504.169	C18H32O16	[M-H]-	Manninotriose	Others	Saccharides	13382-86-0
1270	167.04	108.02	168.042	C8H8O4	[M-H]-	Protocatechuic Acid Methyl Ester	Phenolic acids	Phenolic acids	2150-43-8
1271	471.35	441.33	472.355	C30H48O4	[M-H]-	3,23-Dihydroxylup-20(29)-en-28-oic acid (23-Hydroxybetulinic acid)	Terpenoids	Triterpene	85999-40-2
1272	179.056	59.0141	180.063	C6H12O6	[M-H]-	L-Glucose*	Others	Saccharides	921-60-8
1273	165.02	91.02	166.027	C8H6O4	[M-H]-	Piperonylic acid	Phenolic acids	Phenolic acids	94-53-1
1274	271.08	108.02	272.09	C12H16O7	[M-H]-	Arbutin	Others	Others	497-76-7
1275	149.05	59.01	150.053	C5H10O5	[M-H]-	D-Arabinose*	Others	Saccharides	10323-20-3
1276	149.046	59.0141	150.053	C5H10O5	[M-H]-	DL-Xylose*	Others	Saccharides	25990-60-7
1277	175.02	59.01	176.032	C6H8O6	[M-H]-	Erythorbic Acid; Isoascorbic Acid	Others	Vitamin	89-65-6
1278	277.218	59.0143	278.225	C18H30O2	[M-H]-	γ-Linolenic Acid*	Lipids	Free fatty acids	506-26-3
1279	549.2	387.14	550.205	C27H34O12	[M-H]-	Tracheloside*	Lignans and Coumarins	Lignans	33464-71-0
1280	101.04	57.99	102.043	C3H6N2O2	[M-H]-	L-Cycloserine	Amino acids and derivatives	Amino acids and derivatives	339-72-0
1281	285.099	123.045	286.105	C13H18O7	[M-H]-	Orcinol glucoside	Phenolic acids	Phenolic acids	21082-33-7
1282	127.04	55.02	128.047	C6H8O3	[M-H]-	4-Hydroxy-2,5-dimethyl-3(2H)furanone	Others	Ketone compounds	3658-77-3
1283	285.21	223.21	286.214	C16H30O4	[M-H]-	Hexadecanedioic acid	Lipids	Free fatty acids	505-54-4
1284	257.18	195.18	258.183	C14H26O4	[M-H]-	1,14-Tetradecanedioic Acid	Lipids	Free fatty acids	821-38-5
1285	197.05	137.03	198.053	C9H10O5	[M-H]-	4-Hydroxy-3-methoxymandelate	Phenolic acids	Phenolic acids	55-10-7
1286	407.13	227.07	408.142	C20H24O9	[M-H]-	Nodakenin	Lignans and Coumarins	Coumarins	495-31-8
1287	181.07	59.01	182.079	C6H14O6	[M-H]-	Allitol	Others	Saccharides	488-44-8
1288	461.11	299.06	462.116	C22H22O11	[M-H]-	Pratensein 7-O-glucopyranoside*	Flavonoids	Isoflavones	36191-03-4
1289	315.07	153.02	316.079	C13H16O9	[M-H]-	Protocatechuic acid 4-O-beta-glucoside*	Phenolic acids	Phenolic acids	7361-59-3
1290	373.11	193.05	374.121	C16H22O10	[M-H]-	Gardoside	Terpenoids	Monoterpenoids	54835-76-6
1291	521.13	359.09	522.137	C24H26O13	[M-H]-	Rosmarinyl glucoside	Phenolic acids	Phenolic acids	910028-78-3
1292	675.36	397.13	676.367	C33H56O14	[M-H]-	Gingerglycolipid A	Lipids	Glycerol ester	145937-22-0
1293	521.2	359.15	522.21	C26H34O11	[M-H]-	Urolignoside*	Lignans and Coumarins	Lignans	131723-83-6
1294	581.22	419.17	582.231	C28H38O13	[M-H]-	Lyoniresinol-9'-O-glucoside*	Lignans and Coumarins	Lignans	87585-32-8
1295	521.2	329.14	522.21	C26H34O11	[M-H]-	Lariciresinol 4-O-glucoside	Lignans and Coumarins	Lignans	143663-00-7
1296	337.09	173.05	338.1	C16H18O8	[M-H]-	4-O-Coumaroylquinic acid	Phenolic acids	Phenolic acids	53539-37-0
1297	449.11	287.06	450.116	C21H22O11	[M-H]-	Marein	Flavonoids	Chalcones	535-96-6
1298	367.1	193.05	368.111	C17H20O9	[M-H]-	3-O-Feruloylquinic acid	Phenolic acids	Phenolic acids	1899-29-2
1299	461.11	299.06	462.116	C22H22O11	[M-H]-	Chrysoeriol-7-O-glucoside*	Flavonoids	Flavones	19993-32-9
1300	477.1	315.05	478.111	C22H22O12	[M-H]-	Nepetin-7-glucoside	Flavonoids	Flavones	569-90-4
1301	237.08	207.03	238.084	C12H14O5	[M-H]-	Methyl sinapate	Phenolic acids	Phenolic acids	20733-94-2
1302	359.13	135.09	360.142	C16H24O9	[M-H]-	8-Epideoxyloganic acid	Terpenoids	Monoterpenoids	88668-99-9
1303	609.15	284.03	610.153	C27H30O16	[M-H]-	Panasenoside	Flavonoids	Flavonols	31512-06-8
1304	417.12	255.07	418.126	C21H22O9	[M-H]-	Neoliquiritin*	Flavonoids	Flavanones	5088-75-5
1305	163.06	71.01	164.069	C6H12O5	[M-H]-	vibo-Quercitol	Others	Alcohol compounds	488-76-6
1306	487.34	393.32	488.35	C30H48O5	[M-H]-	Caulophyllogenin	Terpenoids	Triterpene	52936-64-8
1307	591.21	387.14	592.216	C29H36O13	[M-H]-	Medioresinol-4'-O-(6'''-acetyl)glucoside	Lignans and Coumarins	Lignans	-
1308	295.23	195.14	296.235	C18H32O3	[M-H]-	9S-Hydroxy-10E,12Z-octadecadienoic acid*	Lipids	Free fatty acids	15514-85-9
1309	621.22	417.16	622.226	C30H38O14	[M-H]-	Syringaresinol-4'-O-(6''-acetyl)glucoside	Lignans and Coumarins	Lignans	-
1310	375.13	195.07	376.137	C16H24O10	[M-H]-	8-Epiloganic acid	Terpenoids	Monoterpenoids	82509-41-9
1311	403.123	223.06	404.132	C17H24O11	[M-H]-	10-acetylmonomelittoside	Terpenoids	Monoterpenoids	-
1312	403.124	241.071	404.132	C17H24O11	[M-H]-	10-hydroxymajoroside	Terpenoids	Monoterpenoids	259753-12-3
1313	445.133	241.071	446.142	C19H26O12	[M-H]-	10-acetylmajoroside	Phenolic acids	Phenolic acids	-
1314	447.15	315.108	448.158	C19H28O12	[M-H]-	3,4-Dihydroxyphenethyl alcohol-8-O-[β-D-apinosyl(1→3)]-β-D-glucoside	Others	Alcohol compounds	-
1315	609.186	447.153	610.19	C28H34O15	[M-H]-	Conandroside	Phenolic acids	Phenolic acids	-
1316	639.199	477.16	640.2	C29H36O16	[M-H]-	Isolugrandoside	Phenolic acids	Phenolic acids	-
1317	361.15	199.1	362.158	C16H26O9	[M-H]-	1-O-Glucopyranosylamplexine	Terpenoids	Monoterpenoids	-
1318	551.14	161.02	552.148	C25H28O14	[M-H]-	Ibotalactone B	Terpenoids	Monoterpenoids	123562-49-2
1319	535.15	153.02	536.153	C25H28O13	[M-H]-	3'-O-Caffeoyl Swertiamarin	Terpenoids	Monoterpenoids	-
1320	519.15	137.03	520.158	C25H28O12	[M-H]-	Centapicrin	Terpenoids	Monoterpenoids	59193-73-6
1321	357.12	195.07	358.126	C16H22O9	[M-H]-	4-Hydroxyphenyl 6-O-(2-Methyl-3-Hydroxypropionyl)-Beta-D-Galactopyranoside	Others	Others	-
1322	475.14	167.03	476.153	C20H28O13	[M-H]-	Pyrafortunoside A	Phenolic acids	Phenolic acids	-
1323	537.16	229.05	538.169	C25H30O13	[M-H]-	Pyrafortunoside B	Phenolic acids	Phenolic acids	-
1324	437.11	275.05	438.116	C20H22O11	[M-H]-	Fortuneanoside K	Phenolic acids	Phenolic acids	-
1325	431.15	149.05	432.163	C19H28O11	[M-H]-	Osmanthuside H[2-(4-Hydroxyphenyl)ethyl-β-D-apiosyl-(1→6)-β-D-glucoside]	Others	Alcohol compounds	149155-70-4
1326	487.34	487.34	488.35	C30H48O5	[M-H]-	2,3,23-Trihydroxyolean-12-en-28-oic acid*	Terpenoids	Triterpene	-
1327	471.348	471.34	472.355	C30H48O4	[M-H]-	2,3-Dihydroxy-12-ursen-28-oic acid*	Terpenoids	Triterpene	-
1328	515.12	341.11	516.133	C18H28O17	[M-H]-	Citric Acid diglucoside	Organic acids	Organic acids	-
1329	507.173	179.056	448.158	C19H28O12	[M+CH3COOH-H]-	2-(Hydroxymethyl)Phenyl 2-O-Beta-D-Glucopyranosyl-Beta-D-Glucopyranoside	Phenolic acids	Phenolic acids	-
1330	373.114	193.051	374.121	C16H22O10	[M-H]-	Homosyringic Acid 4'-O-Glucoside	Phenolic acids	Phenolic acids	-
1331	365.05	96.96	366.062	C13H18O10S	[M-H]-	Salicin 6'-Sulfate	Phenolic acids	Phenolic acids	-
1332	525.16	167.03	526.169	C24H30O13	[M-H]-	Guaiacylglycerol 8-O-(1''-O-Glucosyl)Vanillic Acid Ether	Phenolic acids	Phenolic acids	-
1333	327.11	123.04	328.116	C15H20O8	[M-H]-	Salicin 6'-Acetate	Phenolic acids	Phenolic acids	19764-02-4
1334	463.124	179.035	464.132	C22H24O11	[M-H]-	Salirepin 6'-O-Caffeate	Phenolic acids	Phenolic acids	-
1335	447.129	163.04	448.137	C22H24O10	[M-H]-	Salirepin 6'-O-p-Coumarate	Phenolic acids	Phenolic acids	-
1336	579.17	285.08	580.179	C27H32O14	[M-H]-	Isosakuranetin 7-Alpha-L-Arabinofuranosyl-(1→6)-Glucoside	Flavonoids	Flavanones	-
1337	447.13	285.08	448.137	C22H24O10	[M-H]-	Neosakuranin	Flavonoids	Chalcones	31187-54-9
1338	447.13	179.036	448.137	C22H24O10	[M-H]-	Populoside	Phenolic acids	Phenolic acids	-
1339	583.22	195.07	584.226	C31H36O11	[M-H]-	Buddlenol B	Lignans and Coumarins	Lignans	97399-80-9
1340	583.22	195.07	584.226	C31H36O11	[M-H]-	Buddlenol E	Lignans and Coumarins	Lignans	97399-82-1
1341	809.31	195.07	810.31	C42H50O16	[M-H]-	Hedyotisol B	Lignans and Coumarins	Lignans	95839-45-5
1342	580.36	281.25	581.369	C28H56NO9P	[M-H]-	2-(2,3-dihydroxypropoxy)-3-(((2-(dimethylamino)ethoxy)(hydroxy)phosphoryl)oxy)propan-2-yl (Z)-14-Octadecenoic Acid	Lipids	LPE	-
1343	265.15	96.96	266.165	C12H27O4P	[M-H]-	Dodecyl phosphate	Others	Others	2627-35-2
1344	385.11	179.07	386.121	C17H22O10	[M-H]-	3'-O-Beta-D-Glucopyranosyl plumbagic acid	Phenolic acids	Phenolic acids	-
1345	531.095	189.005	532.106	C21H24O16	[M-H]-	2-O-(1'-O-glucosylCaffeoyl)hydroxycitric Acid	Phenolic acids	Phenolic acids	-
1346	369.045	127.002	370.054	C15H14O11	[M-H]-	2-O-Caffeoylhydroxycitric Acid	Phenolic acids	Phenolic acids	-
1347	353.05	127	354.059	C15H14O10	[M-H]-	2-O-P-Coumaroylhydroxycitric Acid	Phenolic acids	Phenolic acids	-
1348	477.27	161.04	418.257	C21H38O8	[M+CH3COOH-H]-	Hydroxypentadecenoic acid glucoside	Lipids	Free fatty acids	-
1349	345.08	183.03	346.09	C14H18O10	[M-H]-	Methyl 3-O-Beta-Glucopyranosyl-Gallate	Phenolic acids	Phenolic acids	-
1350	357.08	191.06	358.09	C15H18O10	[M-H]-	3-O-(3-O-Methylgalloyl)Quinic Acid	Phenolic acids	Phenolic acids	-
1351	285.06	153.02	286.069	C12H14O8	[M-H]-	Dihydroxybenzoyl xyloside	Phenolic acids	Phenolic acids	-
1352	515.14	323.08	516.148	C22H28O14	[M-H]-	4-O-(3'-O-alpha-D-Glucopyranosyl)caffeoylquinic acid	Phenolic acids	Phenolic acids	1401352-63-3
1353	519.11	165.02	520.122	C24H24O13	[M-H]-	methyl 4-O-galloylchlorogenate	Phenolic acids	Phenolic acids	574747-58-3
1354	357.12	195.07	358.126	C16H22O9	[M-H]-	Dihydroferulic acid glucoside	Phenolic acids	Phenolic acids	-
1355	515.14	323.08	516.148	C22H28O14	[M-H]-	4-O-(4'-O-alpha-D-Glucopyranosyl)caffeoylquinic acid	Phenolic acids	Phenolic acids	1401352-62-2
1356	371.098	209.046	372.106	C16H20O10	[M-H]-	Hydroxyferulic acid glucoside	Phenolic acids	Phenolic acids	-
1357	441.2	249.13	382.184	C16H30O10	[M+CH3COOH-H]-	3-Methylbutyl 6-O-(alpha-L-arabinopyranosyl)-beta-D-glucopyranoside	Others	Alcohol compounds	-
1358	337.15	179.06	338.158	C14H26O9	[M-H]-	Dihydroxyoctanoic acid glucoside	Lipids	Free fatty acids	-
1359	463.22	331.18	464.226	C21H36O11	[M-H]-	Hydroxygeranyl 6-O-xylopyranosyl-glucopyranoside	Terpenoids	Monoterpenoids	-
1360	455.21	263.15	396.2	C17H32O10	[M+CH3COOH-H]-	1-Hexanol arabinosylglucoside	Others	Alcohol compounds	-
1361	375.203	161.045	376.21	C18H32O8	[M-H]-	1-O-Acetyl-Glucopyranose 6-Decanoate	Others	Saccharides	-
1362	295.23	195.14	296.235	C18H32O3	[M-H]-	alpha-Hydroxylinoleic acid*	Lipids	Free fatty acids	57818-44-7
1363	315.11	153.06	316.116	C14H20O8	[M-H]-	Hydroxytyrosol Glucoside*	Others	Alcohol compounds	76873-99-9
1364	529.16	173.05	530.164	C23H30O14	[M-H]-	5-O-Feruloylquinic acid Glucoside	Phenolic acids	Phenolic acids	-
1365	391.2	161.05	332.183	C16H28O7	[M+CH3COO]-	3,7-Dimethyl-8-Hydroxy-2,6-Octadienyl Beta-D-Glucopyranoside	Terpenoids	Monoterpenoids	-
1366	475.18	269.1	416.168	C19H28O10	[M+CH3COO]-	Benzyl Alcohol Beta-D-Rutinoside	Others	Alcohol compounds	-
1367	391.2	161.05	332.183	C16H28O7	[M+CH3COO]-	3,7-Dimethylocta-2,6-Diene-1,4-Diol 1-O-Beta-D-Glucopyranoside	Terpenoids	Monoterpenoids	-
1368	403.16	223.1	404.168	C18H28O10	[M-H]-	8-(Beta-D-Glucopyranosyloxy)-2,7-Dimethyl-2,4-Decadienedioic Acid	Terpenoids	Monoterpenoids	-
1369	405.18	225.11	406.183	C18H30O10	[M-H]-	8-(Beta-D-Glucopyranosyloxy)-2,7-Dimethyldec-2-enedioic acid	Terpenoids	Monoterpenoids	-
1370	197.1	182.07	198.105	C14H14O	[M-H]-	4-Methoxydiphenylmethane*	Others	Others	834-14-0
1371	239.08	59.01	240.084	C8H16O8	[M-H]-	Octose*	Others	Saccharides	6291-04-9
1372	295.07	115	296.074	C10H16O10	[M-H]-	(S)-Malic acid-1-O-beta-D-glucopyranoside	Organic acids	Organic acids	-
1373	517.14	175.02	518.148	C18H30O17	[M-H]-	6''-Carboxyraffinose	Others	Saccharides	104880-42-4
1374	297.08	117.02	298.09	C10H18O10	[M-H]-	3,4-dihydroxy-2-(d-glucopyranose-6-O-yl)butanoic acid	Organic acids	Organic acids	-
1375	475.18	179.07	476.189	C21H32O12	[M-H]-	Vanillyl glycol 3-O-(4''-O-arabinosyl)rhamnoside	Others	Alcohol compounds	-
1376	449.11	287.06	450.116	C21H22O11	[M-H]-	Neocarthamin	Flavonoids	Flavanones	-
1377	371.1	167.03	372.106	C16H20O10	[M-H]-	Methylprotocatechuate 3-(6''-acetylglucoside)*	Phenolic acids	Phenolic acids	-
1378	371.1	167.03	372.106	C16H20O10	[M-H]-	Methylprotocatechuate 4-(6''-acetylglucoside)*	Phenolic acids	Phenolic acids	-
1379	242.18	225.15	243.183	C13H25NO3	[M-H]-	13-Amino-13-oxotridecanoic acid	Lipids	Free fatty acids	-
1380	270.21	253.18	271.215	C15H29NO3	[M-H]-	15-Amino-15-oxopentadecanoic acid	Lipids	Free fatty acids	-
1381	197.1	182.07	198.105	C14H14O	[M-H]-	Benzhydryl methyl ether*	Others	Others	1016-09-7
1382	235.17	217.16	236.178	C15H24O2	[M-H]-	2,6-Di-tert-butyl-4-hydroxymethylphenol	Others	Others	88-26-6
1383	504.31	279.24	505.317	C25H48NO7P	[M-H]-	1-(((2-(dimethylamino)ethoxy)(hydroxy)phosphoryl)oxy)-3-hydroxypropan-2-yl (9Z,12Z)-octadeca-9,12-dienoate*	Lipids	LPE	-
1384	506.32	281.25	507.332	C25H50NO7P	[M-H]-	1-(((2-(dimethylamino)ethoxy)(hydroxy)phosphoryl)oxy)-3-hydroxypropan-2-yl oleate	Lipids	LPE	-
1385	506.32	281.25	507.332	C25H50NO7P	[M-H]-	3-(((2-(dimethylamino)ethoxy)(hydroxy)phosphoryl)oxy)-2-hydroxypropyl oleate	Lipids	LPE	-
1386	357.082	195.052	358.09	C15H18O10	[M-H]-	1-O-Caffeoyl Galactonic Acid	Phenolic acids	Phenolic acids	-
1387	341.088	195.052	342.095	C15H18O9	[M-H]-	1-O-p-Coumaroyl Galactonic Acid	Phenolic acids	Phenolic acids	-
1388	576.33	277.22	577.338	C28H52NO9P	[M-H]-	1-(2,3-dihydroxypropoxy)-3-(((2-(dimethylamino)ethoxy)(hydroxy)phosphoryl)oxy)propan-2-yl (8E,11Z,14Z)-octadeca-8,11,14-trienoate	Lipids	LPE	-
1389	576.33	277.22	577.338	C28H52NO9P	[M-H]-	2-(2,3-dihydroxypropoxy)-3-(((2-(dimethylamino)ethoxy)(hydroxy)phosphoryl)oxy)propyl (8E,11Z,14Z)-octadeca-8,11,14-trienoate	Lipids	LPE	-
1390	578.35	279.23	579.354	C28H54NO9P	[M-H]-	1-(2,3-dihydroxypropoxy)-3-(((2-(dimethylamino)ethoxy)(hydroxy)phosphoryl)oxy)propan-2-yl (11Z,14Z)-octadeca-11,14-dienoate	Lipids	LPE	-
1391	578.34	279.23	579.354	C28H54NO9P	[M-H]-	2-(2,3-dihydroxypropoxy)-3-(((2-(dimethylamino)ethoxy)(hydroxy)phosphoryl)oxy)propyl (11Z,14Z)-octadeca-11,14-dienoate	Lipids	LPE	-
1392	554.35	255.23	555.354	C26H54NO9P	[M-H]-	1-(2,3-dihydroxypropoxy)-3-(((2-(dimethylamino)ethoxy)(hydroxy)phosphoryl)oxy)propan-2-yl palmitate	Lipids	LPE	-
1393	580.36	281.25	581.369	C28H56NO9P	[M-H]-	1-(2,3-dihydroxypropoxy)-3-(((2-(dimethylamino)ethoxy)(hydroxy)phosphoryl)oxy)propan-2-yl (Z)-14-Octadecenoic Acid	Lipids	LPE	-
1394	297.12	59.01	238.105	C9H18O7	[M+CH3COO]-	(X)-1,2-Propanediol 1-O-B-D-Glucopyranoside	Others	Alcohol compounds	-
1395	323.14	59.01	324.142	C13H24O9	[M-H]-	Mycarose glucoside	Others	Aldehyde compounds	-
1396	285.06	152.01	286.069	C12H14O8	[M-H]-	Protocatechuic acid-1'-O-xyloside	Phenolic acids	Phenolic acids	-
1397	443.18	251.11	384.163	C15H28O11	[M+CH3COO]-	2,3-Butanediol apiosylglucoside	Others	Alcohol compounds	-
1398	368.1	144.05	369.106	C16H19NO9	[M-H]-	3-hydroxy-2-oxindole-3-acetic acid glucoside	Alkaloids	Plumerane	-
1399	447.11	152.01	448.122	C18H24O13	[M-H]-	5-{[2-O-(beta-d-apiofuranosyl)-beta-d-glucopyranosyl]oxy}-2-hydroxybenzoic acid*	Phenolic acids	Phenolic acids	-
1400	343.1	181.05	344.111	C15H20O9	[M-H]-	3-(3,4-dihydroxyphenyl)propanoic acid glucoside*	Phenolic acids	Phenolic acids	-
1401	461.16	269.1	402.153	C18H26O10	[M+CH3COO]-	Benzyl alcohol xylopyranosyl-(1-6)-glucopyranoside*	Others	Alcohol compounds	-
1402	461.17	269.1	402.153	C18H26O10	[M+CH3COO]-	Benzyl 6-O-beta-D-apiofuranosyl-beta-D-glucoside*	Others	Alcohol compounds	115009-57-9
1403	245.08	203.07	246.089	C14H14O4	[M-H]-	3,3',4,5'-Tetrahydroxybibenzyl	Others	Stilbene	22318-80-5
1404	445.21	153.09	386.194	C19H30O8	[M+CH3COO]-	Vomifoliol-D-glucopyranoside	Terpenoids	Monoterpenoids	-
1405	455.21	249.13	396.2	C17H32O10	[M+CH3COO]-	1-Pentanol rhamnosylglucoside	Others	Alcohol compounds	-
1406	477.06	301.03	478.075	C21H18O13	[M-H]-	Tricetin 7-O-glucuronide*	Flavonoids	Flavones	-
1407	485.2	263.13	426.189	C21H30O9	[M+CH3COO]-	2-trans-abscisic acid D-glucosyl ester	Organic acids	Organic acids	-
1408	523.24	331.18	464.226	C21H36O11	[M+CH3COO]-	Hydroxygeraniol apiosylglucoside	Terpenoids	Monoterpenoids	-
1409	735.38	397.13	676.367	C33H56O14	[M+CH3COO]-	DGMG 18:3	Lipids	Glycerol ester	-
1410	735.38	397.13	676.367	C33H56O14	[M+CH3COO]-	DGMG 18:3(2n isomer)	Lipids	Glycerol ester	-
1411	737.4	397.13	678.383	C33H58O14	[M+CH3COO]-	DGMG 18:2	Lipids	Glycerol ester	-
1412	737.4	397.13	678.383	C33H58O14	[M+CH3COO]-	DGMG 18:2(2n isomer)	Lipids	Glycerol ester	-
1413	295.23	171.1	296.235	C18H32O3	[M-H]-	(9S)-Hydroxyoctadecadienoic acid	Lipids	Free fatty acids	73543-67-6
1414	245.04	153	246.05	C6H15O8P	[M-H]-	sn-glycero-3-phospho-(1'-sn-glycerol)	Others	Others	-
1415	311.1	89.02	312.106	C11H20O10	[M-H]-	6-O-alpha-L-arabinopyranosyl-D-glucopyranose	Others	Saccharides	14116-69-9
1416	337.08	277.06	338.085	C12H18O11	[M-H]-	2-O-α-D-Glucopyranosyl-L-ascorbic acid	Others	Vitamin	129499-78-1
1417	311.1	89.24	312.106	C11H20O10	[M-H]-	4-O-galactopyranosylxylose	Others	Saccharides	14087-31-1
1418	337.08	277.06	338.085	C12H18O11	[M-H]-	Isoascorbic acid 2-O-glucoside	Others	Vitamin	-
1419	343.067	191.056	344.074	C14H16O10	[M-H]-	4-O-Galloylquinic Acid	Phenolic acids	Phenolic acids	110170-37-1
1420	295.1	89.02	296.111	C11H20O9	[M-H]-	Glucosyl 2,3-Dihydroxy-2-Methylbutanoic Acid	Organic acids	Organic acids	-
1421	366.08	160.04	367.09	C16H17NO9	[M-H]-	Xanthurenic Acid 8-O-Glucoside	Alkaloids	Quinoline alkaloids	97451-32-6
1422	461.131	152.012	462.137	C19H26O13	[M-H]-	Protocatechuic acid 1-O-Rutinoside	Phenolic acids	Phenolic acids	-
1423	365.18	203.13	366.189	C16H30O9	[M-H]-	Glucosyl 7-methyl-3-methyleneoctane-1,2,6,7-tetraol	Terpenoids	Monoterpenoids	-
1424	373.113	211.061	374.121	C16H22O10	[M-H]-	1-O-(3,4,5-Trimethoxybenzoyl)-B-D-Glucopyranoside	Phenolic acids	Phenolic acids	-
1425	323.13	179.06	324.142	C13H24O9	[M-H]-	3-(Beta-D-Glucopyranosyloxy)-5-Hydroxyhexanoic Acid Methyl Ester	Organic acids	Organic acids	-
1426	385.08	209.03	386.085	C16H18O11	[M-H]-	O-Feruloylgalactaric acid	Phenolic acids	Phenolic acids	-
1427	293.12	131.07	294.132	C12H22O8	[M-H]-	Glucosyl 2-Hydroxy-4-Methylpentanoic Acid	Organic acids	Organic acids	-
1428	361.15	199.097	362.158	C16H26O9	[M-H]-	Glucosyl 5,8-dihydroxy-2,6-dimethylocta-2,6-dienoic acid	Terpenoids	Monoterpenoids	-
1429	467.083	315.072	468.09	C20H20O13	[M-H]-	Protocatechuic acid 4-O-(6''-O-Galloy)Glucoside	Phenolic acids	Phenolic acids	-
1430	283.08	121.03	284.09	C13H16O7	[M-H]-	Benzoyl-Beta-D-Glucoside	Phenolic acids	Phenolic acids	-
1431	363.166	201.113	364.173	C16H28O9	[M-H]-	Glucosyl 6,9-dihydroxydec-4-enoic acid	Terpenoids	Monoterpenoids	-
1432	465.1	303.05	466.111	C21H22O12	[M-H]-	Protocatechuic acid 1-O-(Glucosylvanilloyl)	Phenolic acids	Phenolic acids	-
1433	465.106	315.072	466.111	C21H22O12	[M-H]-	Protocatechuic acid 4-O-(2''-O-Vanilloyl)Glucoside	Phenolic acids	Phenolic acids	-
1434	481.099	331.067	482.106	C21H22O13	[M-H]-	Vanilloyl Galloylglucose	Phenolic acids	Phenolic acids	-
1435	361.19	199.13	362.194	C17H30O8	[M-H]-	Glucosyl 9-hydroxy-3-methyldec-2-enoic acid	Terpenoids	Monoterpenoids	-
1436	461.109	153.02	462.116	C22H22O11	[M-H]-	Protocatechuic acid 4-O-(6''-O-p-Coumaroyl)Glucoside	Phenolic acids	Phenolic acids	-
1437	431.23	251.17	432.236	C21H36O9	[M-H]-	Glucosyl 10,11-dihydroxy-2,6-farneSadienoate	Terpenoids	Sesquiterpenoids	-
1438	487.053	183.038	488.059	C22H16O13	[M-H]-	3,5-Di-Galloyl Methylgallate	Phenolic acids	Phenolic acids	-
1439	165.04	75.01	166.048	C5H10O6	[M-H]-	D-Arabinoic acid*	Others	Saccharides	32609-14-6
1440	295.1	59.01	296.111	C11H20O9	[M-H]-	Dimethylglyceric Acid Glucoside	Organic acids	Organic acids	-
1441	371.1	135.05	372.106	C16H20O10	[M-H]-	7-Caffeoylsedoheptulose	Phenolic acids	Phenolic acids	-
1442	309.12	59.01	310.126	C12H22O9	[M-H]-	Mevalonic Acid Glucoside	Organic acids	Organic acids	-
1443	515.14	179.04	516.148	C22H28O14	[M-H]-	5-O-(3'-O-Glucosylcaffeoyl)Quinic Acid	Phenolic acids	Phenolic acids	1629852-63-6
1444	331.07	168.01	332.074	C13H16O10	[M-H]-	Gallic Acid 4-O-Glucoside	Phenolic acids	Phenolic acids	-
1445	329.09	167.03	330.095	C14H18O9	[M-H]-	Vanillic acid glucoside	Phenolic acids	Phenolic acids	32142-31-7
1446	323.14	59.02	324.142	C13H24O9	[M-H]-	Homomevalonic Acid Glucoside	Organic acids	Organic acids	-
1447	485.22	279.14	426.21	C18H34O11	[M+CH3COO]-	1,6-Hexanediol Rhamnosylglucoside	Others	Alcohol compounds	-
1448	327.11	165.06	328.116	C15H20O8	[M-H]-	3-[4-(Beta-D-Glucopyranosyloxy)Phenyl]Propionic Acid	Phenolic acids	Phenolic acids	-
1449	473.13	179.03	474.137	C20H26O13	[M-H]-	Trans-Caffeic Acid [Apiosyl-(1->6)-Glucosyl] Ester	Phenolic acids	Phenolic acids	-
1450	441.2	235.12	382.183	C16H30O10	[M+CH3COO]-	Butyl Rhamnosylglucoside	Others	Alcohol compounds	-
1451	595.13	300.03	596.138	C26H28O16	[M-H]-	Quercetin-3-O-arabinoglucoside	Flavonoids	Flavonols	23284-18-6
1452	469.23	263.15	410.215	C18H34O10	[M+CH3COO]-	1-Hexanol Rhamnosylglucoside	Others	Alcohol compounds	-
1453	497.22	291.18	438.247	C20H38O10	[M+CH3COO]-	1-Octanol Rhamnosylglucoside	Others	Alcohol compounds	-
1454	631.137	469.108	632.138	C29H28O16	[M-H]-	1,4-O-dicaffeoyl-3-O-maloyl-quinic acid	Phenolic acids	Phenolic acids	-
1455	367.1	193.05	368.111	C17H20O9	[M-H]-	4-O-Feruloylquinic acid	Phenolic acids	Phenolic acids	2613-86-7
1456	293.1	131.05	294.107	C10H18N2O8	[M-H]-	N-(1-Deoxy-1-fructosyl)Asparagine	Amino acids and derivatives	Amino acids and derivatives	-
1457	457.12	341.11	458.127	C16H26O15	[M-H]-	Malic acid-1-O-diglucoside	Organic acids	Organic acids	-
1458	308.1	146.04	309.105	C11H19NO9	[M-H]-	N-(1-Deoxy-1-fructosyl)Glutamic acid	Amino acids and derivatives	Amino acids and derivatives	-
1459	353.073	111.004	354.08	C12H18O12	[M-H]-	Citric acid glucoside	Organic acids	Organic acids	-
1460	301.06	168.01	302.064	C12H14O9	[M-H]-	Gallic acid-1-O-xyloside	Phenolic acids	Phenolic acids	-
1461	365.13	203.08	366.142	C17H22N2O7	[M-H]-	N-(1-Deoxy-1-fructosyl)Tryptophan	Amino acids and derivatives	Amino acids and derivatives	-
1462	477.07	315.01	478.075	C21H18O13	[M-H]-	3'-O-Methylellagic acid 4-O-beta-D-glucoside	Tannins	Tannin	-
1463	477.07	301.04	478.075	C21H18O13	[M-H]-	Tricetin 3'-glucuronide*	Flavonoids	Flavones	-
1464	447.06	315.02	448.064	C20H16O12	[M-H]-	3'-O-methyl-ellagic acid-4-O-beta-D-xylopyranoside	Tannins	Tannin	176665-78-4
1465	491.08	329.03	492.09	C22H20O13	[M-H]-	3,3'-Di-O-Methylellagic acid 4'-glucoside	Tannins	Tannin	51803-68-0
1466	489.1	300.03	490.111	C23H22O12	[M-H]-	Quercetin 3-(2''-acetylrhamnoside)	Flavonoids	Flavonols	-
1467	593.13	300.03	594.137	C30H26O13	[M-H]-	Quercetin 5-O-p-coumaroyl rhamnoside	Flavonoids	Flavonols	-
1468	577.13	285.04	578.142	C30H26O12	[M-H]-	Luteolin 5-O-p-coumaroyl rhamnoside*	Flavonoids	Flavones	-
1469	577.13	285.04	578.142	C30H26O12	[M-H]-	Luteolin 7-O-p-coumaroyl rhamnoside*	Flavonoids	Flavones	-
1470	313.07	253.05	314.079	C17H14O6	[M-H]-	Coeloginin	Terpenoids	Triterpene Saponin	82358-34-7
1471	487.34	487.34	488.35	C30H48O5	[M-H]-	Cannabifolin C*	Terpenoids	Triterpene	-
1472	485.33	485.33	486.334	C30H46O5	[M-H]-	Cannabifolin D	Terpenoids	Triterpene	-
1473	309.12	237.06	310.126	C12H22O9	[M-H]-	Rhamnosylfucose	Terpenoids	Terpene	-
1474	455.21	395.19	456.215	C26H32O7	[M-H]-	1,6-dihydroxy-3,7-dimethoxy-8-(3-methoxy-3-methylbutyl)-2-(3-methylbut-2-en-1-yl)xanthen-9-one	Flavonoids	Other Flavonoids	-
1475	391.07	229.05	392.074	C18H16O10	[M-H]-	1,3,6,7-tetrahydroxy-2-(3,4,5-trihydroxyoxan-2-yl)xanthen-9-one	Flavonoids	Other Flavonoids	-
1476	315.07	153.02	316.079	C13H16O9	[M-H]-	2,5-Dihydroxybenzoic acid-5-O-glucoside	Phenolic acids	Phenolic acids	-
1477	281.06	178.03	282.074	C13H14O7	[M-H]-	Feruloyl Lactate	Organic acids	Organic acids	-
1478	581.22	419.14	582.231	C28H38O13	[M-H]-	Lyoniresinol-3-O-glucoside*	Lignans and Coumarins	Lignans	-
1479	329.09	167.03	330.095	C14H18O9	[M-H]-	Methyl 3-O-glucosyl-4-hydroxybenzoate	Phenolic acids	Phenolic acids	155112-92-8
1480	331.069	211.025	332.074	C13H16O10	[M-H]-	3-O-Galloyl-Glucose	Phenolic acids	Phenolic acids	-
1481	487.15	175.06	488.153	C21H28O13	[M-H]-	2,4,8-Trihydroxy-1-tetralone-2-O-Xylose-Glucose	Others	Others	-
1482	359.099	239.059	360.106	C15H20O10	[M-H]-	Syringoyl-D-Glucose	Phenolic acids	Phenolic acids	-
1483	461.11	315.07	462.116	C22H22O11	[M-H]-	1-O-Galloyl-2-O-Cinnamoyl-β-D-glucose	Phenolic acids	Phenolic acids	56994-83-3
1484	503.34	485.33	504.345	C30H48O6	[M-H]-	1beta,2alpha,3beta,23-tetrahydroxyurs-12-en-28-ursolic acid	Terpenoids	Triterpene	-
1485	503.16	113.02	504.169	C18H32O16	[M-H]-	Laminaran	Others	Saccharides	9008-22-4
1486	277.22	59.01	278.225	C18H30O2	[M-H]-	Methyl (4E,8E,11E)-5,9,13-trimethyltetradeca-4,8,11-trienoate	Others	Others	-
1487	417.157	181.051	418.163	C22H26O8	[M+H]+	3,3'-Bis(3,4-dihydro-4-hydroxy-6,8-dimethoxy-2H-1-benzopyran)	Lignans and Coumarins	Lignans	-
1488	193.07	59.01	194.079	C7H14O6	[M-H]-	methyl alpha-D-fructofuranoside*	Others	Saccharides	-
1489	461.17	135.04	462.174	C20H30O12	[M-H]-	decaffeoylverbascoside	Phenolic acids	Phenolic acids	-
1490	389.14	209.03	390.153	C17H26O10	[M-H]-	Ajugoside	Terpenoids	Monoterpenoids	52916-96-8
1491	463.11	168.01	464.117	C18H24O14	[M-H]-	mudanoside B*	Phenolic acids	Phenolic acids	203511-37-9
1492	193.09	163.04	194.094	C11H14O3	[M-H]-	Dehydrololiolide	Terpenoids	Monoterpenoids	19355-58-9
1493	145.06	109.04	146.058	C6H10O4	[M-H]-	2,2-Dimethylsuccinic acid	Organic acids	Organic acids	597-43-3
1494	515.12	353.09	516.127	C25H24O12	[M-H]-	3,5-Dicaffeoylquinic acid	Phenolic acids	Phenolic acids	-
1495	580.365	506.325	581.264	C33H35N5O5	[M-H]-	Ergotamine	Alkaloids	Alkaloids	113-15-5
1496	206.08	147.04	207.089	C11H13NO3	[M-H]-	Cantleyine	Alkaloids	Alkaloids	30333-81-4
1497	551.21	389.16	552.221	C27H36O12	[M-H]-	viburfordosides G	Lignans and Coumarins	Lignans	-
1498	579.21	417.15	580.216	C28H36O13	[M-H]-	Tortoside A*	Lignans and Coumarins	Lignans	-
1499	409.22	59.01	410.231	C22H34O7	[M-H]-	Rhodojaponin V	Terpenoids	Ditepenoids	37720-86-8
1500	469.33	469.33	470.34	C30H46O4	[M-H]-	demethylregelin	Terpenoids	Triterpene	173991-81-6
1501	487.34	469.33	488.35	C30H48O5	[M-H]-	Viburnol H*	Terpenoids	Triterpene	-
1502	529.35	469.33	530.361	C32H50O6	[M-H]-	Viburnenone B1 methyl ester	Terpenoids	Triterpene	-
1503	433.11	161.02	434.121	C21H22O10	[M-H]-	p-Hydroxyphenyl 6-O-(E)-caffeoyl-β-D-glucopyranoside*	Phenolic acids	Phenolic acids	-
1504	433.114	161.024	434.121	C21H22O10	[M-H]-	p-Hydroxyphenyl 6-O-(E)-caffeoyl-β-D-allopyranoside*	Phenolic acids	Phenolic acids	-
1505	271.08	108.02	272.09	C12H16O7	[M-H]-	p-Hydroxypheny-β-D-allopyranoside	Others	Others	-
1506	281.14	123.08	282.147	C15H22O5	[M-H]-	Rugosic acid A	Terpenoids	Sesquiterpenoids	-
1507	679.2	679.2	680.205	C42H32O9	[M-H]-	ampelopsin E	Others	Stilbene	149496-36-6
1508	679.19	679.2	680.205	C42H32O9	[M-H]-	ampelopsin C	Others	Stilbene	130518-20-6
1509	145.01	57.04	146.022	C5H6O5	[M-H]-	3-Oxopentanedioic acid	Organic acids	Organic acids	542-05-2
1510	487.35	487.35	488.35	C30H48O5	[M-H]-	acerogenic acid	Terpenoids	Triterpene	29038-42-4
1511	451.12	289.07	452.132	C21H24O11	[M-H]-	Catechin 4'-O-beta-D-glucopyranoside*	Flavonoids	Flavanols	-
1512	335.08	179.03	336.084	C16H16O8	[M-H]-	4-caffeoylshikimic acid*	Phenolic acids	Phenolic acids	-
1513	335.076	179.034	336.084	C16H16O8	[M-H]-	3-O-caffeoylshikimic acid*	Phenolic acids	Phenolic acids	-
1514	179.056	59.0139	180.063	C6H12O6	[M-H]-	sorbose*	Others	Saccharides	3615-56-3
1515	307.26	307.26	308.272	C20H36O2	[M-H]-	Linolelaidic acid ethyl ester*	Lipids	Free fatty acids	6114-21-2
1516	485.19	341.11	426.174	C17H30O12	[M+CH3COOH-H]-	1'-(3-methylisobutyryl)sucrose	Lipids	Free fatty acids	-
1517	207.07	192.04	208.074	C11H12O4	[M-H]-	6,7-Dimethoxy-4-chromanone	Flavonoids	Other Flavonoids	54013-49-9
1518	487.147	145.03	488.153	C21H28O13	[M-H]-	3'-p-Coumaroyl-sucrose	Phenolic acids	Phenolic acids	-
1519	343.1	163.04	344.111	C15H20O9	[M-H]-	6-O-Dihydrocaffeoylglucose	Phenolic acids	Phenolic acids	-
1520	299.08	93.03	300.084	C13H16O8	[M-H]-	1-(4-Hydroxybenzoyl)Glucose; 25545-07-7	Phenolic acids	Phenolic acids	-
1521	337.09	163.04	338.1	C16H18O8	[M-H]-	3-(Hydroxycinnamoyl)-quinic acid*	Phenolic acids	Phenolic acids	-
1522	477.16	293.09	478.169	C20H30O13	[M-H]-	3,4,5-Trimethoxyphenol-β-D-apiofuranosyl-(1→6)-O-β-D-glucopyranoside	Others	Others	-
1523	487.121	163.04	488.132	C24H24O11	[M-H]-	2-Caffeoyl-6-(4-hydroxycinnamoyl)glucoside	Phenolic acids	Phenolic acids	-
1524	471.128	163.04	472.137	C24H24O10	[M-H]-	2,6-Di-(4-hydroxycinnamoyl)glucoside	Phenolic acids	Phenolic acids	-
1525	504.31	279.23	505.317	C25H48NO7P	[M-H]-	1-Linoleoyl-2-Lysophosphatidic Acid Monobutylamine Ester*	Lipids	Glycerol ester	-
1526	515.32	279.23	516.33	C27H48O9	[M-H]-	1-O-Linoleoyl-3-O-galactopyranosyl-L-glycerol	Lipids	Glycerol ester	-
1527	257.17	199.17	258.183	C14H26O4	[M-H]-	2-(dodecanoyloxy)acetic acid	Lipids	Free fatty acids	-
1528	315.05	300.028	316.058	C16H12O7	[M-H]-	Pedalitin*	Flavonoids	Flavones	22384-63-0
1529	455.1	289.07	456.106	C23H20O10	[M-H]-	Epicatechin-3-(3''-O-methyl)gallate	Flavonoids	Flavanols	83104-86-3
1530	691.18	353.09	692.195	C32H36O17	[M-H]-	1-O-(6'-O-feruloyl)glucoside-3-O-Caffeoyl Quinic Acid	Phenolic acids	Phenolic acids	-
1531	609.15	285.04	610.154	C27H30O16	[M-H]-	Kaempferol-3-O-sophoroside	Flavonoids	Flavonols	19895-95-5
1532	461.07	285.04	462.08	C21H18O12	[M-H]-	Kaempferol-7-O-glucuronide	Flavonoids	Flavonols	-
1533	577.14	285.04	578.142	C30H26O12	[M-H]-	Kaempferol-3-O-(4''-p-coumaroyl)rhamnoside*	Flavonoids	Flavonols	-
1534	665.21	191.06	666.216	C31H38O16	[M-H]-	4''-O-Acetylverbascoside	Phenolic acids	Phenolic acids	-
1535	385.13	205.05	386.137	C21H22O7	[M-H]-	7-hydroxy-4-methoxyphenanthrene-2-O-glucoside	Quinones	PhenAnthraquinones	-
1536	947.29	609.19	948.298	C44H52O23	[M-H]-	2-(3,4-Dihydroxy-phenylethanolide)-5-O-(5'-feruloylglucoside)6-O-caffeoyl-xylose-glucoside	Phenolic acids	Phenolic acids	-
1537	575.12	449.09	576.127	C30H24O12	[M-H]-	2α,3α-Epoxy-5,7,3',4'-tetrahydroxyflavan-(4β-8-epicatechin)	Tannins	Proanthocyanidins	-
1538	443.155	149.061	444.163	C20H28O11	[M-H]-	3,4-Dihydroxyallylbenzene-4-O-xylosyl(1→6)glucoside	Phenolic acids	Phenolic acids	-
1539	329.03	298.98	330.038	C16H10O8	[M-H]-	3,3'-O-Dimethylellagic Acid	Tannins	Tannin	2239-88-5
1540	581.186	273.08	582.195	C27H34O14	[M-H]-	Phloretin-2'-O-(6''-O-rhamnoside)glucoside	Flavonoids	Chalcones	-
1541	597.182	273.08	598.19	C27H34O15	[M-H]-	Phloretin-2'-O-(6''-O-glucoside)glucoside	Flavonoids	Chalcones	-
1542	567.173	273.08	568.179	C26H32O14	[M-H]-	Phloretin-2'-O-(6''-O-xylosyl)glucoside	Flavonoids	Chalcones	-
1543	477.14	273.08	478.147	C23H26O11	[M-H]-	Phloretin-2'-O-(6''-O-acetyl)glucoside	Flavonoids	Chalcones	-
1544	435.13	273.08	436.137	C21H24O10	[M-H]-	Phloretin-4'-O-glucoside (Trilobatin)*	Flavonoids	Chalcones	4192-90-9
1545	266.07	88.04	267.074	C12H13NO6	[M-H]-	N-(3,4,5-trihydroxycinnamicacid)-alanine	Amino acids and derivatives	Amino acids and derivatives	-
1546	216.09	130.09	217.095	C9H15NO5	[M-H]-	N-malonylleucine	Amino acids and derivatives	Amino acids and derivatives	-
1547	250.07	88.04	251.079	C12H13NO5	[M-H]-	N-carboxy-N-(2-oxo-2-phenylethyl)-L-alanine	Amino acids and derivatives	Amino acids and derivatives	-
1548	250.07	164.07	251.079	C12H13NO5	[M-H]-	N-(malonyl)phenylalanine	Amino acids and derivatives	Amino acids and derivatives	-
1549	245.09	203.08	246.1	C13H14N2O3	[M-H]-	N-acetyl-tryptophan	Amino acids and derivatives	Amino acids and derivatives	-
1550	289.08	203.08	290.09	C14H14N2O5	[M-H]-	N-(malonyl)tryptophan	Amino acids and derivatives	Amino acids and derivatives	-
1551	469.33	469.33	470.34	C30H46O4	[M-H]-	Rubiarbonone E*	Terpenoids	Triterpene	-
1552	469.33	469.33	470.34	C30H46O4	[M-H]-	Rubianol-g*	Terpenoids	Triterpene	-
1553	473.36	473.36	474.371	C30H50O4	[M-H]-	3,13,15-Trihydroxyoleanane-12-one	Terpenoids	Triterpene	-
1554	455.35	455.35	456.36	C30H48O3	[M-H]-	Rubione D*	Terpenoids	Triterpene	-
1555	391.1	229.05	392.111	C19H20O9	[M-H]-	Kakispyrone	Others	Others	-
1556	575.12	285.04	576.127	C30H24O12	[M-H]-	Procyanidin A1*	Tannins	Proanthocyanidins	103883-03-0
1557	739.21	269.04	740.216	C33H40O19	[M-H]-	Apigenin-7-O-glucoside-4'-O-rutinoside	Flavonoids	Flavones	-
1558	575.12	285.04	576.127	C30H24O12	[M-H]-	Procyanidin A2*	Tannins	Proanthocyanidins	41743-41-3
1559	451.12	167.03	452.132	C21H24O11	[M-H]-	3-Hydroxyphloretin-4'-O-glucoside	Flavonoids	Chalcones	-
1560	787.1	617.08	788.106	C34H28O22	[M-H]-	1,2,4,6-tetra-O-galloyl-β-D-glucose	Phenolic acids	Phenolic acids	-
1561	487.34	487.34	488.35	C30H48O5	[M-H]-	Cordianol D	Terpenoids	Triterpene	-
1562	293.18	221.15	294.183	C17H26O4	[M-H]-	Embelin	Quinones	Quinones	550-24-3
1563	487.34	487.34	488.35	C30H48O5	[M-H]-	Cordianol B*	Terpenoids	Triterpene	-
1564	535.182	373.125	536.189	C26H32O12	[M-H]-	1-Hydroxypinoresinol-4'-O-Glucoside	Lignans and Coumarins	Lignans	-
1565	469.33	439.32	470.34	C30H46O4	[M-H]-	23-Hydroxy-3-oxoolean-12-en-28-oic acid (Hederagonic acid)	Terpenoids	Triterpene	466-01-3
1566	451.13	289.07	452.132	C21H24O11	[M-H]-	Epicatechin-4'-O-β-D-glucopyranoside*	Flavonoids	Flavanols	-
1567	451.13	289.07	452.132	C21H24O11	[M-H]-	Epicatechin-3'-O-β-D-glucopyranoside*	Flavonoids	Flavanols	-
1568	537.2	375.15	538.205	C26H34O12	[M-H]-	Cycloolivil-6-O-glucoside	Lignans and Coumarins	Lignans	-
1569	535.04	323.03	536.044	C14H22N2O16P2	[M-H]-	Uridine-5'-Diphosphate-D-Xylose	Nucleotides and derivatives	Nucleotides and derivatives	3616-06-6
1570	149.05	75.01	150.053	C5H10O5	[M-H]-	D-Ribose	Others	Saccharides	50-69-1
1571	125	78.96	126.008	C2H7O4P	[M-H]-	2-Hydroxyethylphosphonic acid	Organic acids	Organic acids	22987-21-9
1572	129.02	85.03	130.027	C5H6O4	[M-H]-	Itaconic acid	Organic acids	Organic acids	97-65-4
1573	184.98	78.96	185.993	C3H7O7P	[M-H]-	3-Phospho-D-glyceric acid	Organic acids	Organic acids	820-11-1
1574	266.09	134.05	267.078	C9H17NO6S	[M-H]-	S-Ribosyl-L-homocysteine	Amino acids and derivatives	Amino acids and derivatives	-
1575	175.061	115.04	176.069	C7H12O5	[M-H]-	2-Propylmalic Acid*	Organic acids	Organic acids	-
1576	206.08	58.03	207.089	C11H13NO3	[M-H]-	N-Acetyl-L-phenylalanine	Amino acids and derivatives	Amino acids and derivatives	2018-61-3
1577	151.04	136.02	152.047	C8H8O3	[M-H]-	Methyl 4-hydroxybenzoate	Phenolic acids	Phenolic acids	99-76-3
1578	343.1	197.05	344.111	C15H20O9	[M-H]-	Syringic acid 4-O-rhamnoside	Phenolic acids	Phenolic acids	-
1579	301.09	139.05	302.1	C13H18O8	[M-H]-	4-O-Glucosyl-3,4-dihydroxybenzyl alcohol	Others	Others	-
1580	433.11	271.06	434.121	C21H22O10	[M-H]-	Choerospondin	Flavonoids	Flavanones	81202-36-0
1581	299.08	137.02	300.084	C13H16O8	[M-H]-	4-O-Glucosyl-4-hydroxybenzoic acid	Phenolic acids	Phenolic acids	-
1582	165.02	121.034	166.027	C8H6O4	[M-H]-	5,7-Dihydroxy-1(3H)-isobenzofuranone	Others	Lactones	27979-58-4
1583	331.07	169.02	332.074	C13H16O10	[M-H]-	5-O-Galloyl-D-hamamelose*	Phenolic acids	Phenolic acids	-
1584	341.09	179.03	342.095	C15H18O9	[M-H]-	6-O-Caffeoyl-D-glucose	Phenolic acids	Phenolic acids	-
1585	447.09	285.04	448.101	C21H20O11	[M-H]-	HydroxyAloe-emodin-8-O-glucoside	Quinones	Anthraquinone	-
1586	299.077	137.025	300.084	C13H16O8	[M-H]-	1-O-Salicyloyl-β-D-glucose*	Phenolic acids	Phenolic acids	60517-74-0
1587	417.12	255.07	418.126	C21H22O9	[M-H]-	Polygonimitin B*	Flavonoids	Other Flavonoids	-
1588	389.124	227.079	390.132	C20H22O8	[M-H]-	Piceid (3,4',5-Trihydroxystilbene-3-O-glucoside)	Others	Stilbene	27208-80-6
1589	609.185	447.128	610.19	C28H34O15	[M-H]-	4-O-(6'-O-Glucosylcaffeoylglucosyl)-4-hydroxybenzyl alcohol	Phenolic acids	Phenolic acids	-
1590	385.11	223.06	386.121	C17H22O10	[M-H]-	4-O-Glucosyl-sinapate	Phenolic acids	Phenolic acids	-
1591	325.09	163.04	326.1	C15H18O8	[M-H]-	p-Coumaric acid-4-O-glucoside*	Phenolic acids	Phenolic acids	117405-48-8
1592	355.1	193.05	356.111	C16H20O9	[M-H]-	6-O-Feruloyl-β-D-glucose	Phenolic acids	Phenolic acids	137887-25-3
1593	355.1	193.05	356.111	C16H20O9	[M-H]-	1-O-Feruloyl-β-D-glucose	Phenolic acids	Phenolic acids	7196-71-6
1594	357.079	173.044	358.09	C15H18O10	[M-H]-	5-O-Methylgalloylquinic Acid	Phenolic acids	Phenolic acids	-
1595	495.08	343.07	496.085	C21H20O14	[M-H]-	3-O-Digalloyl quinic acid	Phenolic acids	Phenolic acids	-
1596	477.06	169.01	478.075	C21H18O13	[M-H]-	3,4-Digalloylshikimic acid	Phenolic acids	Phenolic acids	-
1597	335.04	183.03	336.048	C15H12O9	[M-H]-	p-Dimeric galloyl methyl ester	Phenolic acids	Phenolic acids	-
1598	159.07	97.06	160.074	C7H12O4	[M-H]-	Pimelic acid	Lipids	Free fatty acids	111-16-0
1599	235.099	220.072	236.105	C13H16O4	[M-H]-	Proglobeflowery acid	Phenolic acids	Phenolic acids	146367-85-3
1600	343.11	181.05	344.111	C15H20O9	[M-H]-	Syringaldehyde-4-O-glucoside	Others	Aldehyde compounds	-
1601	223.03	149.03	224.032	C10H8O6	[M-H]-	Sideretin (5,7,8-Trihydroxy-6-methoxycoumarin)	Lignans and Coumarins	Coumarins	2177290-23-0
1602	261.04	78.96	262.045	C6H15O9P	[M-H]-	Sorbitol-6-phosphate	Others	Saccharides	20479-58-7
1603	209.03	85.03	210.038	C6H10O8	[M-H]-	D-Galactaric acid	Others	Saccharides	526-99-8
1604	339.07	177.02	340.079	C15H16O9	[M-H]-	Cichoriin*	Lignans and Coumarins	Coumarins	531-58-8
1605	471.35	471.35	472.355	C30H48O4	[M-H]-	2,3-Dihydroxyurs-12-en-28-oic acid (Corosolic acid)*	Terpenoids	Triterpene	4547-24-4
1606	188.04	144.05	189.043	C10H7NO3	[M-H]-	N-Acetylisatin	Alkaloids	Plumerane	574-17-4
1607	315.11	153.02	316.116	C14H20O8	[M-H]-	Vanilloloside	Others	Alcohol compounds	74950-96-2
1608	585.23	537.21	586.241	C31H38O11	[M-H]-	7,8-Dihydro-Buddlenol B(threo)	Lignans and Coumarins	Lignans	-
1609	331.1	108.02	332.111	C14H20O9	[M-H]-	2,6-Dimethoxy-4-hydroxyphenol-1-O-ß-D-glucopyranoside	Others	Others	-
1610	338.99	78.96	339.996	C6H14O12P2	[M-H]-	D-Glucose 1,6-bisphosphate	Others	Saccharides	10139-18-1
1611	209.03	85.03	210.038	C6H10O8	[M-H]-	D-Saccharic acid	Others	Saccharides	87-73-0
1612	258.04	78.96	259.046	C6H14NO8P	[M-H]-	D-Glucosamine 1-phosphate	Others	Saccharides	2152-75-2
1613	173.11	131.08	174.1	C7H14N2O3	[M-H]-	N-α-Acetyl-L-ornithine	Amino acids and derivatives	Amino acids and derivatives	6205-08-9
1614	147.029	57.0344	148.037	C5H8O5	[M-H]-	2-Dehydro-3-deoxy-L-arabinonate	Others	Saccharides	-
1615	147.03	57.03	148.037	C5H8O5	[M-H]-	2-Hydroxyglutaric Acid*	Organic acids	Organic acids	13095-48-2
1616	89.02	71.02	90.0317	C3H6O3	[M-H]-	2,3-Dihydroxypropanal	Others	Aldehyde compounds	56-82-6
1617	191.02	111.01	192.027	C6H8O7	[M-H]-	Isocitric Acid	Organic acids	Organic acids	320-77-4
1618	501.163	223.063	502.169	C22H30O13	[M-H]-	3-Spinoyl-arabinose-rhamnoside	Phenolic acids	Phenolic acids	-
1619	293.21	113.1	294.219	C18H30O3	[M-H]-	17-Hydroxylinolenic acid	Lipids	Free fatty acids	-
1620	297.24	183.14	298.251	C18H34O3	[M-H]-	12-Hydroxyoctadec-9-Enoic Acid; Ricinoleic acid	Lipids	Free fatty acids	141-22-0
1621	293.21	185.12	294.219	C18H30O3	[M-H]-	2R-hydroxy-9Z,12Z,15Z-octadecatrienoic acid	Lipids	Free fatty acids	-
1622	283.26	283.26	284.272	C18H36O2	[M-H]-	16-Methylheptadecanoic acid	Lipids	Free fatty acids	2724-58-5
1623	285.24	239.24	286.251	C17H34O3	[M-H]-	3-Hydroxy-palmitic acid methyl ester	Lipids	Free fatty acids	51883-36-4
1624	299.26	253.26	300.266	C18H36O3	[M-H]-	2R-Hydroxyoctadecanoic Acid	Lipids	Free fatty acids	26633-48-7
1625	168.99	78.96	169.998	C3H7O6P	[M-H]-	Dihydroxyacetone phosphate	Others	Ketone compounds	57-04-5
1626	199	78.96	200.009	C4H9O7P	[M-H]-	D-Erythrose-4-phosphate	Others	Saccharides	585-18-2
1627	146.05	102.06	147.053	C5H9NO4	[M-H]-	L-threo-3-Methylaspartate	Amino acids and derivatives	Amino acids and derivatives	6061-13-8
1628	457.078	295.045	458.085	C22H18O11	[M-H]-	Caffeoyl-p-coumaroyltartaric acid	Phenolic acids	Phenolic acids	-
1629	371.13	209.08	372.142	C17H24O9	[M-H]-	Syringin	Others	Alcohol compounds	118-34-3
1630	193.05	134.04	194.058	C10H10O4	[M-H]-	Ferulic acid*	Phenolic acids	Phenolic acids	537-98-4
1631	579.17	271.06	580.179	C27H32O14	[M-H]-	Naringenin-7-O-Neohesperidoside(Naringin)	Flavonoids	Flavanones	10236-47-2
1632	299.06	284.03	300.063	C16H12O6	[M-H]-	Diosmetin (5,7,3'-Trihydroxy-4'-methoxyflavone)	Flavonoids	Flavones	520-34-3
1633	447.09	285.04	448.101	C21H20O11	[M-H]-	Kaempferol-7-O-glucoside*	Flavonoids	Flavonols	16290-07-6
1634	179.07	146.04	180.079	C10H12O3	[M-H]-	Coniferyl alcohol	Others	Alcohol compounds	458-35-5
1635	160.04	116.05	161.048	C9H7NO2	[M-H]-	Indole-5-carboxylic acid*	Alkaloids	Plumerane	1670-81-1
1636	181.05	122.04	182.058	C9H10O4	[M-H]-	Homovanillic acid; 4-Hydroxy-3-methoxyphenylacetic acid	Phenolic acids	Phenolic acids	306-08-1
1637	117.06	59.01	118.063	C5H10O3	[M-H]-	β-Hydroxyisovaleric acid	Organic acids	Organic acids	625-08-1
1638	173.05	93.03	174.053	C7H10O5	[M-H]-	Shikimic acid	Organic acids	Organic acids	138-59-0
1639	163.04	91.06	164.047	C9H8O3	[M-H]-	Phenylpyruvic acid	Phenolic acids	Phenolic acids	156-06-9
1640	353.09	191.06	354.095	C16H18O9	[M-H]-	Chlorogenic acid (3-O-Caffeoylquinic acid)*	Phenolic acids	Phenolic acids	327-97-9
1641	367.1	190.9	368.111	C17H20O9	[M-H]-	Chlorogenic acid methyl ester	Phenolic acids	Phenolic acids	29708-87-0
1642	153.02	109.03	154.027	C7H6O4	[M-H]-	2,5-Dihydroxybenzoic acid; Gentisic Acid*	Phenolic acids	Phenolic acids	490-79-9
1643	153.02	109.03	154.027	C7H6O4	[M-H]-	3,4-Dihydroxybenzoic acid (Protocatechuic acid)*	Phenolic acids	Phenolic acids	99-50-3
1644	117.02	73.03	118.027	C4H6O4	[M-H]-	Succinic acid*	Organic acids	Organic acids	110-15-6
1645	145.051	101.061	146.058	C6H10O4	[M-H]-	Adipic Acid*	Organic acids	Organic acids	124-04-9
1646	151.061	59.0139	152.069	C5H12O5	[M-H]-	Ribitol*	Others	Saccharides	488-81-3
1647	181.07	71.01	182.079	C6H14O6	[M-H]-	D-Sorbitol	Others	Saccharides	50-70-4
1648	132.03	88.04	133.037	C4H7NO4	[M-H]-	L-Aspartic Acid*	Amino acids and derivatives	Amino acids and derivatives	56-84-8
1649	124.01	79.96	125.015	C2H7NO3S	[M-H]-	2-Aminoethanesulfonic acid	Organic acids	Organic acids	107-35-7
1650	173.08	111.08	174.089	C8H14O4	[M-H]-	Suberic Acid	Lipids	Free fatty acids	505-48-6
1651	243.06	110.02	244.07	C9H12N2O6	[M-H]-	Uridine	Nucleotides and derivatives	Nucleotides and derivatives	58-96-8
1652	149.01	87.01	150.016	C4H6O6	[M-H]-	L-Tartaric acid	Organic acids	Organic acids	87-69-4
1653	341.11	119.03	342.116	C12H22O11	[M-H]-	D-Trehalose*	Others	Saccharides	99-20-7
1654	105.02	105.02	106.027	C3H6O4	[M-H]-	DL-Glyceric Acid	Organic acids	Organic acids	473-81-4
1655	133.01	71.01	134.022	C4H6O5	[M-H]-	L-Malic acid*	Organic acids	Organic acids	97-67-6
1656	191.06	85.03	192.063	C7H12O6	[M-H]-	Quinic Acid	Organic acids	Organic acids	77-95-2
1657	191.02	111.01	192.027	C6H8O7	[M-H]-	Citric Acid	Organic acids	Organic acids	77-92-9
1658	203.08	116.05	204.09	C11H12N2O2	[M-H]-	L-Tryptophan	Amino acids and derivatives	Amino acids and derivatives	73-22-3
1659	165.04	75.01	166.048	C5H10O6	[M-H]-	D-Xylonic acid*	Others	Saccharides	526-91-0
1660	441.08	169.01	442.09	C22H18O10	[M-H]-	Catechin gallate*	Flavonoids	Flavanols	130405-40-2
1661	253.22	235.21	254.225	C16H30O2	[M-H]-	Palmitoleic Acid*	Lipids	Free fatty acids	373-49-9
1662	277.22	277.22	278.225	C18H30O2	[M-H]-	α-Linolenic Acid	Lipids	Free fatty acids	463-40-1
1663	115	71.01	116.011	C4H4O4	[M-H]-	Fumaric acid*	Organic acids	Organic acids	110-17-8
1664	129.02	85.03	130.027	C5H6O4	[M-H]-	Citraconic acid	Organic acids	Organic acids	498-23-7
1665	151.06	59.01	152.069	C5H12O5	[M-H]-	D-Arabitol*	Others	Saccharides	488-82-4
1666	151.061	59.0139	152.069	C5H12O5	[M-H]-	L-Arabitol*	Others	Saccharides	7643-75-6
1667	152.04	108.05	153.043	C7H7NO3	[M-H]-	3-Aminosalicylic acid	Phenolic acids	Phenolic acids	570-23-0
1668	151.04	136.02	152.047	C8H8O3	[M-H]-	Vanillin; 4-Hydroxy-3-Methoxybenzaldehyde	Others	Aldehyde compounds	121-33-5
1669	165.06	119.05	166.063	C9H10O3	[M-H]-	3-(4-Hydroxyphenyl)-propionic acid*	Phenolic acids	Phenolic acids	501-97-3
1670	117.019	73.0295	118.027	C4H6O4	[M-H]-	Methylmalonic acid*	Organic acids	Organic acids	516-05-2
1671	131.035	87.0452	132.042	C5H8O4	[M-H]-	2-Methylsuccinic acid*	Organic acids	Organic acids	498-21-5
1672	149.02	77.04	150.032	C8H6O3	[M-H]-	Benzoylformic acid	Phenolic acids	Phenolic acids	611-73-4
1673	344.04	150.04	345.047	C10H12N5O7P	[M-H]-	Guanosine 3',5'-cyclic monophosphate	Nucleotides and derivatives	Nucleotides and derivatives	7665-99-8
1674	121.03	92.03	122.037	C7H6O2	[M-H]-	4-Hydroxybenzaldehyde	Others	Aldehyde compounds	123-08-0
1675	153.019	109.029	154.027	C7H6O4	[M-H]-	2,3-Dihydroxybenzoic Acid*	Phenolic acids	Phenolic acids	303-38-8
1676	283.07	151.03	284.076	C10H12N4O6	[M-H]-	Xanthosine	Nucleotides and derivatives	Nucleotides and derivatives	146-80-5
1677	140.01	78.96	141.019	C2H8NO4P	[M-H]-	O-Phosphorylethanolamine	Alkaloids	Alkaloids	1071-23-4
1678	353.09	191.06	354.095	C16H18O9	[M-H]-	1-Caffeoylquinic acid	Phenolic acids	Phenolic acids	1241-87-8
1679	137.02	93.03	138.032	C7H6O3	[M-H]-	4-Hydroxybenzoic acid	Phenolic acids	Phenolic acids	99-96-7
1680	185.15	185.16	186.162	C11H22O2	[M-H]-	Undecylic Acid	Lipids	Free fatty acids	112-37-8
1681	577.14	425.09	578.142	C30H26O12	[M-H]-	Procyanidin B1	Tannins	Proanthocyanidins	20315-25-7
1682	209.08	179.07	210.089	C11H14O4	[M-H]-	Sinapyl alcohol	Others	Alcohol compounds	537-33-7
1683	163.06	59.01	164.069	C6H12O5	[M-H]-	Rhamnose*	Others	Saccharides	3615-41-6
1684	463.09	301.04	464.096	C21H20O12	[M-H]-	Quercetin-4'-O-glucoside (Spiraeoside)*	Flavonoids	Flavonols	20229-56-5
1685	259.022	96.9696	260.03	C6H13O9P	[M-H]-	D-Glucose 6-phosphate*	Others	Saccharides	56-73-5
1686	346.06	211	347.063	C10H14N5O7P	[M-H]-	3'-Adenylic Acid	Nucleotides and derivatives	Nucleotides and derivatives	84-21-9
1687	153.02	109.03	154.027	C7H6O4	[M-H]-	2,4-Dihydroxybenzoic acid	Phenolic acids	Phenolic acids	89-86-1
1688	135.03	75.01	136.037	C4H8O5	[M-H]-	D-Threonic Acid	Others	Saccharides	3909-12-4
1689	341.12	179.07	342.132	C16H22O8	[M-H]-	Coniferin	Others	Alcohol compounds	531-29-3
1690	447.09	285.04	448.101	C21H20O11	[M-H]-	Kaempferol-3-O-galactoside (Trifolin)*	Flavonoids	Flavonols	23627-87-4
1691	271.061	151.003	272.068	C15H12O5	[M-H]-	3,5,7-Trihydroxyflavanone (Pinobanksin)*	Flavonoids	Flavanonols	548-82-3
1692	431.1	285.04	432.106	C21H20O10	[M-H]-	Kaempferol-3-O-rhamnoside (Afzelin)(Kaempferin)	Flavonoids	Flavonols	482-39-3
1693	149.06	131.05	150.068	C9H10O2	[M-H]-	p-Coumaryl alcohol	Others	Alcohol compounds	3690-05-9
1694	145.05	101.06	146.058	C6H10O4	[M-H]-	2-Methylglutaric acid*	Organic acids	Organic acids	617-62-9
1695	151.05	71.01	152.059	C7H8N2O2	[M-H]-	1,4-Dihydro-1-Methyl-4-oxo-3-pyridinecarboxamide	Alkaloids	Pyridine alkaloids	769-49-3
1696	131.07	85.07	132.079	C6H12O3	[M-H]-	6-Hydroxyhexanoic acid	Organic acids	Organic acids	1191-25-9
1697	236.08	164.06	237.086	C9H11N5O3	[M-H]-	L-Sepiapterin	Nucleotides and derivatives	Nucleotides and derivatives	17094-01-8
1698	339.07	177.02	340.079	C15H16O9	[M-H]-	Esculin (6,7-Dihydroxycoumarin-6-O-glucoside)*	Lignans and Coumarins	Coumarins	531-75-9
1699	277.12	146.08	278.13	C11H22N2O4S	[M-H]-	Pantetheine	Alkaloids	Alkaloids	496-65-1
1700	267.07	135.03	268.081	C10H12N4O5	[M-H]-	9-(Arabinosyl)hypoxanthine	Nucleotides and derivatives	Nucleotides and derivatives	7013-16-3
1701	341.11	179.06	342.116	C12H22O11	[M-H]-	Galactinol	Others	Saccharides	3687-64-7
1702	259.02	96.97	260.03	C6H13O9P	[M-H]-	D-Glucose-1-phosphate*	Others	Saccharides	59-56-3
1703	181.072	101.024	182.079	C6H14O6	[M-H]-	D-Mannitol*	Others	Saccharides	69-65-8
1704	179.06	59.01	180.063	C6H12O6	[M-H]-	D-Fructose*	Others	Saccharides	57-48-7
1705	131	59.01	132.006	C4H4O5	[M-H]-	Oxalacetic acid	Organic acids	Organic acids	328-42-7
1706	313.072	253.051	314.079	C17H14O6	[M-H]-	3-O-Acetylpinobanksin	Flavonoids	Flavanonols	52117-69-8
1707	433.11	271.07	434.121	C21H22O10	[M-H]-	Naringenin-7-O-glucoside (Prunin)*	Flavonoids	Flavanones	529-55-5
1708	193.04	72.99	194.043	C6H10O7	[M-H]-	D-Galacturonic acid*	Others	Saccharides	685-73-4
1709	269.1	101.02	270.11	C13H18O6	[M-H]-	Benzyl glucoside	Others	Others	4304-12-5
1710	463.09	301.04	464.096	C21H20O12	[M-H]-	Quercetin-7-O-glucoside	Flavonoids	Flavonols	491-50-9
1711	341.11	113.02	342.116	C12H22O11	[M-H]-	Melibiose	Others	Saccharides	585-99-9
1712	181.05	151	182.058	C9H10O4	[M-H]-	Syringaldehyde; 4-Hydroxy-3,5-Dimethoxybenzaldehyde	Others	Aldehyde compounds	134-96-3
1713	433.114	269.044	434.121	C21H22O10	[M-H]-	Aromadendrin-3-O-rhamnoside; Engeletin	Flavonoids	Flavanonols	572-31-6
1714	449.11	303.08	450.116	C21H22O11	[M-H]-	Taxifolin-3-O-rhamnoside (Astilbin)	Flavonoids	Flavanonols	29838-67-3
1715	455.35	455.35	456.36	C30H48O3	[M-H]-	3-Hydroxyolean-12-en-28-oic acid (Oleanolic acid)*	Terpenoids	Triterpene	508-02-1
1716	441.08	169.02	442.09	C22H18O10	[M-H]-	Epicatechin gallate*	Flavonoids	Flavanols	1257-08-5
1717	579.03	403	580.034	C15H22N2O18P2	[M-H]-	Uridine-5'-diphosphoglucuronic acid	Nucleotides and derivatives	Nucleotides and derivatives	-
1718	160.04	116.05	161.048	C9H7NO2	[M-H]-	Indole-3-carboxylic acid*	Alkaloids	Plumerane	771-50-6
1719	223.13	161.1	224.141	C13H20O3	[M-H]-	Vomifoliol (Blumenol A)	Terpenoids	Monoterpenoids	189351-15-3
1720	477.14	315.09	478.147	C23H26O11	[M-H]-	Persicoside	Flavonoids	Flavanones	28978-03-2
1721	255.23	237.22	256.24	C16H32O2	[M-H]-	Palmitic acid	Lipids	Free fatty acids	57-10-3
1722	285.1	121.03	286.105	C13H18O7	[M-H]-	Salicin	Others	Others	138-52-3
1723	373.11	123.01	374.121	C16H22O10	[M-H]-	Geniposidic acid	Terpenoids	Monoterpenoids	27741-01-1
1724	503.16	179.06	504.169	C18H32O16	[M-H]-	D-Panose*	Others	Saccharides	33401-87-5
1725	665.21	161.04	666.222	C24H42O21	[M-H]-	D-Maltotetraose	Others	Saccharides	34612-38-9
1726	163.061	59.0139	164.069	C6H12O5	[M-H]-	D-Fucose*	Others	Saccharides	3615-37-0
1727	471.348	471.348	472.355	C30H48O4	[M-H]-	2,3-Dihydroxyurs-12-en-29-oic acid (Maslinic acid)*	Terpenoids	Triterpene	4373-41-5
1728	345.12	183.07	346.126	C15H22O9	[M-H]-	Aucubin	Terpenoids	Sesquiterpenoids	479-98-1
1729	111.05	69.03	112.052	C6H8O2	[M-H]-	Cyclohexane-1,3-dione	Others	Ketone compounds	504-02-9
1730	193.07	59.01	194.079	C7H14O6	[M-H]-	D-Pinitol*	Others	Saccharides	10284-63-6
1731	353.09	191.06	354.095	C16H18O9	[M-H]-	Cryptochlorogenic acid (4-O-Caffeoylquinic acid)*	Phenolic acids	Phenolic acids	905-99-7
1732	435.13	167.04	436.137	C21H24O10	[M-H]-	Phloretin-2'-O-glucoside (Phlorizin)	Flavonoids	Chalcones	60-81-1
1733	291.01	247.02	292.022	C13H8O8	[M-H]-	Brevifolin carboxylic acid	Organic acids	Organic acids	18490-95-4
1734	154.98	78.96	155.982	C2H5O6P	[M-H]-	2-Phosphoglycolate	Organic acids	Organic acids	13147-57-4
1735	166.98	78.96	167.982	C3H5O6P	[M-H]-	Phosphoenolpyruvate	Organic acids	Organic acids	138-08-9
1736	179.03	135.05	180.042	C9H8O4	[M-H]-	Caffeic acid	Phenolic acids	Phenolic acids	331-39-5
1737	457.08	169.01	458.085	C22H18O11	[M-H]-	Gallocatechin 3-O-gallate	Flavonoids	Flavanols	5127-64-0
1738	299.11	119.05	300.121	C14H20O7	[M-H]-	Salidroside	Others	Alcohol compounds	10338-51-9
1739	137.06	119.05	138.068	C8H10O2	[M-H]-	Tyrosol	Others	Alcohol compounds	501-94-0
1740	421.08	241.01	422.082	C12H23O14P	[M-H]-	Trehalose 6-phosphate	Others	Saccharides	4484-88-2
1741	281.25	281.25	282.256	C18H34O2	[M-H]-	11-Octadecanoic acid(Vaccenic acid)	Lipids	Free fatty acids	506-17-2
1742	455.353	455.353	456.36	C30H48O3	[M-H]-	3-Hydroxyurs-12-en-28-oic acid (Ursolic acid)*	Terpenoids	Triterpene	77-52-1
1743	469.33	425.4	470.34	C30H46O4	[M-H]-	Hypoglycyrrhizic acid(β)	Terpenoids	Triterpene	471-53-4
1744	223.06	193.02	224.069	C11H12O5	[M-H]-	Sinapic acid	Phenolic acids	Phenolic acids	530-59-6
1745	665.21	485.15	666.222	C24H42O21	[M-H]-	Nystose	Others	Saccharides	13133-07-8
1746	179.056	59.0139	180.063	C6H12O6	[M-H]-	D-Glucose*	Others	Saccharides	50-99-7
1747	175.02	85.03	176.032	C6H8O6	[M-H]-	D-Glucurono-6,3-lactone	Others	Saccharides	32449-92-6
1748	433.08	300.03	434.085	C20H18O11	[M-H]-	Quercetin-3-O-arabinoside	Flavonoids	Flavonols	22255-13-6
1749	341.109	89.0249	342.116	C12H22O11	[M-H]-	Isomaltulose*	Others	Saccharides	13718-94-0
1750	213.02	96.97	214.024	C5H11O7P	[M-H]-	2-Deoxyribose-1-phosphate	Nucleotides and derivatives	Nucleotides and derivatives	17210-42-3
1751	245.09	203.08	246.1	C13H14N2O3	[M-H]-	N-Acetyl-L-Tryptophan	Amino acids and derivatives	Amino acids and derivatives	1218-34-4
1752	207.07	133.07	208.074	C11H12O4	[M-H]-	3,4-Dimethoxycinnamic acid	Phenolic acids	Phenolic acids	2316-26-9
1753	199.17	199.17	200.178	C12H24O2	[M-H]-	Dodecanoic acid (Lauric acid)	Lipids	Free fatty acids	143-07-7
1754	460.15	117.9	461.153	C19H27NO12	[M-H]-	Anthranilate-1-O-Sophoroside	Phenolic acids	Phenolic acids	-
1755	289.12	131.08	290.123	C10H18N4O6	[M-H]-	Argininosuccinic acid	Amino acids and derivatives	Amino acids and derivatives	2387-71-5
1756	210.04	135.04	211.048	C9H9NO5	[M-H]-	6-Hydroxydopaquinone	Amino acids and derivatives	Amino acids and derivatives	135791-48-9
1757	309.21	209.05	310.214	C18H30O4	[M-H]-	9-Hydroperoxy-10E,12,15Z-octadecatrienoic acid	Lipids	Free fatty acids	111004-08-1
1758	295.23	195.14	296.235	C18H32O3	[M-H]-	12,13-Epoxy-9-Octadecenoic Acid	Lipids	Free fatty acids	6799-85-5
1759	147.03	87.01	148.037	C5H8O5	[M-H]-	L-Citramalic acid	Organic acids	Organic acids	6236-09-5
1760	315.072	153.019	316.079	C13H16O9	[M-H]-	1-O-Gentisoyl-β-D-glucoside*	Phenolic acids	Phenolic acids	23445-11-6
1761	565.05	323.03	566.055	C15H24N2O17P2	[M-H]-	Uridine 5'-diphospho-D-glucose	Nucleotides and derivatives	Nucleotides and derivatives	133-89-1
1762	591.17	367.2	592.179	C28H32O14	[M-H]-	Disinapoyl glucoside	Phenolic acids	Phenolic acids	-
1763	865.2	407.1	866.206	C45H38O18	[M-H]-	Catechin-(4alpha->8)-catechin-(4alpha->6)-catechin	Flavonoids	Flavanols	-
1764	521.094	329.2	522.101	C23H22O14	[M-H]-	Tricin-7-O-saccharic acid	Flavonoids	Flavones	-
1765	513.12	191.1	514.132	C22H26O14	[M-H]-	p-Coumaroylquinic acid-4'-O-glucuronide	Phenolic acids	Phenolic acids	-
1766	355.1	121.03	356.111	C16H20O9	[M-H]-	Homovanilloylquinic acid	Phenolic acids	Phenolic acids	-
1767	499.15	163.1	500.153	C22H28O13	[M-H]-	5-O-p-Coumaroylquinic acid O-glucoside	Phenolic acids	Phenolic acids	-
1768	385.11	151.1	386.121	C17H22O10	[M-H]-	1-O-Eudesmoylquinic acid	Phenolic acids	Phenolic acids	-
1769	499.15	163.2	500.153	C22H28O13	[M-H]-	3-O-p-Coumaroylquinic acid-O-glucoside	Phenolic acids	Phenolic acids	-
1770	337.09	163.04	338.1	C16H18O8	[M-H]-	1-O-p-Coumaroylquinic acid*	Phenolic acids	Phenolic acids	-
1771	337.09	191.06	338.1	C16H18O8	[M-H]-	5-O-p-Coumaroylquinic acid	Phenolic acids	Phenolic acids	1899-30-5
1772	319.08	145.03	320.09	C16H16O7	[M-H]-	3-O-p-Coumaroylshikimic acid	Phenolic acids	Phenolic acids	-
1773	288.997	96.9696	290.004	C6H11PO11	[M-H]-	Glucaric acid-1-Phosphate	Others	Saccharides	-
1774	351.072	105.1	352.079	C16H16O9	[M-H]-	Esculetin-7-O-quinic acid	Lignans and Coumarins	Coumarins	-
1775	175.06	115.04	176.069	C7H12O5	[M-H]-	2-Isopropylmalic Acid	Organic acids	Organic acids	49601-06-1
1776	561.14	289.07	562.148	C30H26O11	[M-H]-	Epicatechin-(3'-O-7'')-epiafzelechin	Flavonoids	Flavanols	-
1777	299.08	137.02	300.084	C13H16O8	[M-H]-	Salicylic acid-2-O-glucoside	Phenolic acids	Phenolic acids	10366-91-3
1778	371.1	179.1	372.106	C16H20O10	[M-H]-	Quinacyl syringic acid	Phenolic acids	Phenolic acids	-
1779	159.077	88.0405	160.085	C6H12N2O3	[M-H]-	Ala-Ala*	Amino acids and derivatives	Amino acids and derivatives	1948-31-8
1780	187.07	125.07	188.08	C7H12N2O4	[M-H]-	N-Acetyl-L-Glutamine	Amino acids and derivatives	Amino acids and derivatives	2490-97-3
1781	131.035	87.0452	132.042	C5H8O4	[M-H]-	Glutaric acid*	Organic acids	Organic acids	110-94-1
1782	151.03	108.02	152.033	C5H4N4O2	[M-H]-	Xanthine	Nucleotides and derivatives	Nucleotides and derivatives	69-89-6
1783	111.02	67.03	112.027	C4H4N2O2	[M-H]-	Uracil	Nucleotides and derivatives	Nucleotides and derivatives	66-22-8
1784	115	71.01	116.011	C4H4O4	[M-H]-	Maleic acid*	Organic acids	Organic acids	110-16-7
1785	165.02	121.03	166.027	C8H6O4	[M-H]-	Terephthalic acid	Phenolic acids	Phenolic acids	100-21-0
1786	165.02	77.04	166.027	C8H6O4	[M-H]-	Phthalic acid	Phenolic acids	Phenolic acids	88-99-3
1787	271.06	151	272.068	C15H12O5	[M-H]-	Naringenin (5,7,4'-Trihydroxyflavanone)*	Flavonoids	Flavanones	480-41-1
1788	193.051	134.037	194.058	C10H10O4	[M-H]-	Isoferulic Acid*	Phenolic acids	Phenolic acids	25522-33-2
1789	237.08	103.02	238.084	C12H14O5	[M-H]-	3,4,5-Trimethoxycinnamic acid	Phenolic acids	Phenolic acids	90-50-6
1790	577.14	407.08	578.142	C30H26O12	[M-H]-	Procyanidin B2	Tannins	Proanthocyanidins	29106-49-8
1791	577.14	407.08	578.142	C30H26O12	[M-H]-	Procyanidin B3	Tannins	Proanthocyanidins	23567-23-9
1792	503.16	323.1	504.169	C18H32O16	[M-H]-	D-Melezitose	Others	Saccharides	597-12-6
1793	151.06	59.01	152.069	C5H12O5	[M-H]-	Xylitol*	Others	Saccharides	87-99-0
1794	179.06	87.01	180.063	C6H12O6	[M-H]-	Inositol	Others	Saccharides	87-89-8
1795	341.11	119.03	342.116	C12H22O11	[M-H]-	D-Sucrose*	Others	Saccharides	57-50-1
1796	195.05	75.01	196.058	C6H12O7	[M-H]-	Gluconic acid	Others	Saccharides	526-95-4
1797	122.02	78.03	123.032	C6H5NO2	[M-H]-	2-Picolinic acid	Alkaloids	Pyridine alkaloids	98-98-6
1798	167.03	123.05	168.042	C8H8O4	[M-H]-	Homogentisic acid*	Phenolic acids	Phenolic acids	451-13-8
1799	463.12	301.07	464.132	C22H24O11	[M-H]-	Hesperetin-5-O-glucoside	Flavonoids	Flavanones	69651-80-5
1800	433.11	313.07	434.121	C21H22O10	[M-H]-	Isohemiphloin	Flavonoids	Flavanones	3682-02-8
1801	117.02	73.03	118.027	C4H6O4	[M-H]-	D-Erythronolactone	Organic acids	Organic acids	15667-21-7
1802	353.09	191.06	354.095	C16H18O9	[M-H]-	Neochlorogenic acid (5-O-Caffeoylquinic acid)*	Phenolic acids	Phenolic acids	906-33-2
1803	88.04	71.01	89.0477	C3H7NO2	[M-H]-	L-Alanine	Amino acids and derivatives	Amino acids and derivatives	56-41-7
1804	426.02	158.93	427.029	C10H15N5O10P2	[M-H]-	Adenosine 5'-diphosphate	Nucleotides and derivatives	Nucleotides and derivatives	58-64-0
1805	503.162	179.055	504.169	C18H32O16	[M-H]-	Raffinose*	Others	Saccharides	512-69-6
1806	155.01	111.02	156.017	C5H4N2O4	[M-H]-	Orotic acid (Vitamin B13)	Others	Vitamin	65-86-1
1807	181.07	101.02	182.079	C6H14O6	[M-H]-	Dulcitol*	Others	Saccharides	608-66-2
1808	301	185.02	302.006	C14H6O8	[M-H]-	Ellagic acid	Tannins	Tannin	476-66-4
1809	177.041	59.0139	178.048	C6H10O6	[M-H]-	L-Gulono-1,4-Lactone*	Others	Saccharides	1128-23-0
1810	145.01	101.02	146.022	C5H6O5	[M-H]-	α-Ketoglutaric acid	Organic acids	Organic acids	328-50-7
1811	163.061	59.0139	164.069	C6H12O5	[M-H]-	L-Fucose*	Others	Saccharides	2438-80-4
1812	163.06	101.02	164.069	C6H12O5	[M-H]-	1,5-Anhydro-D-glucitol	Others	Saccharides	154-58-5
1813	217.08	199.07	218.09	C8H14N2O5	[M-H]-	5-L-Glutamyl-L-Alanine	Amino acids and derivatives	Amino acids and derivatives	5875-41-2
1814	167.03	123.05	168.042	C8H8O4	[M-H]-	3,4-Dihydroxybenzeneacetic acid*	Phenolic acids	Phenolic acids	102-32-9
1815	742.07	620.02	743.076	C21H28N7O17P3	[M-H]-	NADP (Nicotinamide adenine dinucleotide phosphate)	Nucleotides and derivatives	Nucleotides and derivatives	53-59-8
1816	784.15	437.09	785.157	C27H33N9O15P2	[M-H]-	Riboflavin 5'-Adenosine Diphosphate	Nucleotides and derivatives	Nucleotides and derivatives	146-14-5
1817	162.04	144.03	163.048	C5H9NO5	[M-H]-	4-Hydroxy-L-glutamic acid	Amino acids and derivatives	Amino acids and derivatives	3913-68-6
1818	239.24	223.24	240.245	C16H32O	[M-H]-	Palmitaldehyde	Lipids	Free fatty acids	629-80-1
1819	161.05	99.05	162.053	C6H10O5	[M-H]-	3-Hydroxy-3-methylpentane-1,5-dioic acid	Organic acids	Organic acids	503-49-1
1820	402.99	158.93	404.002	C9H14N2O12P2	[M-H]-	Uridine 5'-diphosphate	Nucleotides and derivatives	Nucleotides and derivatives	27821-45-0
1821	131.03	87.05	132.042	C5H8O4	[M-H]-	Ethylmalonic acid*	Organic acids	Organic acids	601-75-2
1822	164.04	120.05	165.043	C8H7NO3	[M-H]-	2-(Formylamino)benzoic acid	Phenolic acids	Phenolic acids	3342-77-6
1823	118.01	74.02	119.022	C3H5NO4	[M-H]-	Aminomalonic acid	Amino acids and derivatives	Amino acids and derivatives	1068-84-4
1824	147.07	59.01	148.074	C6H12O4	[M-H]-	Mevalonic acid	Organic acids	Organic acids	150-97-0
1825	289.03	96.97	290.04	C7H15O10P	[M-H]-	D-Sedoheptuiose 7-phosphate	Others	Saccharides	2646-35-7
1826	168.99	78.96	169.998	C3H7O6P	[M-H]-	DL-Glyceraldehyde-3-phosphate	Organic acids	Organic acids	591-59-3
1827	323.03	211	324.036	C9H13N2O9P	[M-H]-	Uridine 5'-monophosphate	Nucleotides and derivatives	Nucleotides and derivatives	58-97-9
1828	141.02	59.01	142.027	C6H6O4	[M-H]-	Muconic acid	Organic acids	Organic acids	1119-72-8
1829	338.99	96.97	339.996	C6H14O12P2	[M-H]-	D-Fructose-1,6-biphosphate	Others	Saccharides	488-69-7
1830	144.07	126.06	145.074	C6H11NO3	[M-H]-	Allysine(6-Oxo DL-Norleucine)	Amino acids and derivatives	Amino acids and derivatives	1962-83-0
1831	160.06	98.02	161.069	C6H11NO4	[M-H]-	N-Acetyl-L-threonine	Amino acids and derivatives	Amino acids and derivatives	17093-74-2
1832	207.07	192.04	208.074	C11H12O4	[M-H]-	Sinapinaldehyde	Phenolic acids	Phenolic acids	4206-58-0
1833	301.04	151	302.043	C15H10O7	[M-H]-	Morin*	Flavonoids	Flavonols	480-16-0
1834	193.04	72.99	194.043	C6H10O7	[M-H]-	D-Glucoronic acid*	Others	Saccharides	6556-12-3
1835	179.06	59.01	180.063	C6H12O6	[M-H]-	D-Mannose*	Others	Saccharides	3458-28-4
1836	179.06	59.01	180.063	C6H12O6	[M-H]-	D-Galactose*	Others	Saccharides	59-23-4
1837	157.16	157.16	158.167	C10H22O	[M-H]-	1-Decanol*	Others	Alcohol compounds	112-30-1
1838	157.16	157.16	158.167	C10H22O	[M-H]-	2-Decanol*	Others	Alcohol compounds	1120-06-5
1839	94.03	66.03	95.0371	C5H5NO	[M-H]-	2-Hydroxypyridine	Alkaloids	Pyridine alkaloids	142-08-5
1840	269.29	209.23	270.292	C18H38O	[M-H]-	1-Octadecanol	Lipids	Free fatty acids	112-92-5
1841	297.32	183.21	298.324	C20H42O	[M-H]-	1-Eicosanol	Lipids	Free fatty acids	629-96-9
1842	187.13	97.06	188.141	C10H20O3	[M-H]-	2,6-Dimethyl-7-octene-2,3,6-triol	Terpenoids	Monoterpenoids	73815-21-1
1843	315.072	153.017	316.079	C13H16O9	[M-H]-	Protocatechuic acid-4-O-glucoside*	Phenolic acids	Phenolic acids	-
1844	697.23	535.18	698.242	C32H42O17	[M-H]-	1-Hydroxypineolin Diglucoside*	Lignans and Coumarins	Lignans	-
1845	681.24	519.19	682.247	C32H42O16	[M-H]-	Pinoresinol-4,4'-O-diglucoside	Lignans and Coumarins	Lignans	63902-38-5
1846	549.2	387.15	550.205	C27H34O12	[M-H]-	Eucommin A*	Lignans and Coumarins	Lignans	99633-12-2
1847	711.25	549.2	712.258	C33H44O17	[M-H]-	Medioresinol-4,4'-di-O-glucoside	Lignans and Coumarins	Lignans	88142-63-6
1848	535.18	373.13	536.189	C26H32O12	[M-H]-	1-Hydroxypinoresinol-1-O-Glucoside	Lignans and Coumarins	Lignans	81495-71-8
1849	519.19	357.14	520.194	C26H32O11	[M-H]-	Pinoresinol-4-O-glucoside	Lignans and Coumarins	Lignans	41607-20-9
1850	515.12	353.09	516.127	C25H24O12	[M-H]-	Isochlorogenic acid A*	Phenolic acids	Phenolic acids	2450-53-5
1851	515.12	353.09	516.127	C25H24O12	[M-H]-	Isochlorogenic acid C*	Phenolic acids	Phenolic acids	57378-72-0
1852	451.1	341.06	452.111	C24H20O9	[M-H]-	Catechin-(7,8-bc)-4β-(3,4-dihydroxyphenyl)-dihydro-2-(3H)-one	Flavonoids	Flavanols	-
1853	451.1	341.06	452.111	C24H20O9	[M-H]-	Catechin-(7,8-bc)-4α-(3,4-dihydroxyphenyl)-dihydro-2-(3H)-one*	Flavonoids	Flavanols	-
1854	451.1	341.1	452.111	C24H20O9	[M-H]-	Cinchonain Ic	Flavonoids	Flavanols	85081-22-7
1855	451.1	341.1	452.111	C24H20O9	[M-H]-	Cinchonain Id*	Flavonoids	Flavanols	85022-67-9
1856	325.093	163.04	326.1	C15H18O8	[M-H]-	1-O-p-Coumaroyl-β-D-glucose*	Phenolic acids	Phenolic acids	7139-64-2
1857	337.09	191.06	338.1	C16H18O8	[M-H]-	3-O-p-Coumaroylquinic acid	Phenolic acids	Phenolic acids	87099-71-6
1858	385.19	223.14	386.194	C19H30O8	[M-H]-	Roseoside	Terpenoids	Sesquiterpenoids	54835-70-0
1859	471.348	471.34	472.355	C30H48O4	[M-H]-	16,23:16,30-Diepoxydammar-24-ene-3,20-diol (Jujubogenin)*	Terpenoids	Triterpene	54815-36-0
1860	461.13	137.023	462.137	C19H26O13	[M-H]-	Sibiricose A3	Phenolic acids	Phenolic acids	139726-39-9
1861	561.18	323.11	562.19	C24H34O15	[M-H]-	Glomeratose A	Phenolic acids	Phenolic acids	202471-84-9
1862	285.1	123.05	286.105	C13H18O7	[M-H]-	3-Hydroxy-5-Methylphenol-1-O-Glucoside	Others	Others	-
1863	335.04	124	336.048	C15H12O9	[M-H]-	Galloyl Methyl gallate	Phenolic acids	Phenolic acids	-
1864	473.04	169.01	474.043	C21H14O13	[M-H]-	Trigallic acid	Phenolic acids	Phenolic acids	2131-66-0
1865	477.14	169	478.147	C23H26O11	[M-H]-	3,5-Digalloylshikimic acid	Phenolic acids	Phenolic acids	95753-52-9
1866	787.1	617.08	788.107	C34H28O22	[M-H]-	1,2,3,6-Tetra-O-galloyl-β-D-glucose	Phenolic acids	Phenolic acids	79886-50-3
1867	315.108	153.057	316.116	C14H20O8	[M-H]-	Cimidahurinine*	Others	Alcohol compounds	142542-89-0
1868	609.15	300.03	610.153	C27H30O16	[M-H]-	Quercetin-3-O-robinobioside	Flavonoids	Flavonols	52525-35-6
1869	307.264	307.264	308.272	C20H36O2	[M-H]-	Eicosadienoic acid*	Lipids	Free fatty acids	5598-38-9
1870	865.2	577.14	866.206	C45H38O18	[M-H]-	Procyanidin C1	Tannins	Proanthocyanidins	37064-30-5
1871	865.2	713.16	866.206	C45H38O18	[M-H]-	Procyanidin C2	Tannins	Proanthocyanidins	37064-31-6
1872	863.18	411.07	864.19	C45H36O18	[M-H]-	Cinnamtannin D1	Tannins	Tannin	97233-06-2
1873	577.14	407.08	578.142	C30H26O12	[M-H]-	Procyanidin B4	Tannins	Proanthocyanidins	29106-51-2
1874	165.09	149.06	166.099	C10H14O2	[M-H]-	1-(4-Methoxyphenyl)-1-propanol	Others	Alcohol compounds	5349-60-0
1875	287.22	241.22	288.23	C16H32O4	[M-H]-	10,16-Dihydroxypalmitic acid	Lipids	Free fatty acids	3233-90-7
1876	327.14	165.09	328.152	C16H24O7	[M-H]-	3-Hydroxy-4-isopropylbenzylalcohol-3-O-glucoside	Others	Alcohol compounds	-
1877	329.23	229.15	330.241	C18H34O5	[M-H]-	9,10,13-Trihydroxy-11-Octadecenoic Acid	Lipids	Free fatty acids	29907-57-1
1878	469.33	423.33	470.34	C30H46O4	[M-H]-	2,3-Dihydroxy-5(6),12(13)-diene-ursolic acid*	Terpenoids	Triterpene	-
1879	471.348	471.35	472.355	C30H48O4	[M-H]-	3,24-Dihydroxy-17,21-semiacetal-12(13)oleanolic fruit*	Terpenoids	Triterpene	-
1880	471.348	471.35	472.355	C30H48O4	[M-H]-	2,3-Dihydroxyolean-12-en-28-oic acid (2-Hydroxyoleanolic acid)*	Terpenoids	Triterpene	26707-60-8
1881	447.09	285.04	448.101	C21H20O11	[M-H]-	Carthamone*	Flavonoids	Chalcones	86579-00-2
1882	311.11	149.06	312.121	C15H20O7	[M-H]-	2-Acetyl-3-hydroxyphenyl-1-O-glucoside	Others	Others	-
1883	395.06	363.03	396.069	C17H16O11	[M-H]-	Dehydrochebulic acid trimethyl ester	Tannins	Tannin	154702-77-9
1884	303.05	151.03	304.058	C15H12O7	[M-H]-	Dihydrotricetin	Flavonoids	Flavanones	-
1885	209.08	179.03	210.089	C11H14O4	[M-H]-	Methyl 3-(3-hydroxy-4-methoxyphenyl)propanoate	Phenolic acids	Phenolic acids	129150-61-4
1886	237.04	121.03	238.048	C11H10O6	[M-H]-	Benzoylmalic acid	Phenolic acids	Phenolic acids	22138-51-8
1887	204.07	158.06	205.074	C11H11NO3	[M-H]-	Indole-3-lactic acid	Alkaloids	Plumerane	1821-52-9
1888	226.99	183	228.002	C7H4N2O7	[M-H]-	2-Hydroxy-3,5-dinitrobenzoic acid	Phenolic acids	Phenolic acids	609-99-4
1889	939.11	769.09	940.118	C41H32O26	[M-H]-	1,2,3,4,6-Penta-O-galloyl-β-D-glucose	Phenolic acids	Phenolic acids	14937-32-7
1890	303.088	231.068	304.095	C16H16O6	[M-H]-	Protosappanin B	Phenolic acids	Phenolic acids	102036-29-3
1891	517.158	175.041	518.164	C22H30O14	[M-H]-	Sibiricose A5*	Phenolic acids	Phenolic acids	107912-97-0
1892	547.16	205.05	548.174	C23H32O15	[M-H]-	Sibiricose A6	Phenolic acids	Phenolic acids	241125-75-7
1893	421.114	137.025	422.121	C20H22O10	[M-H]-	SalicyolylSalirepin	Phenolic acids	Phenolic acids	-
1894	391.199	161.046	392.205	C18H32O9	[M-H]-	1-O-Acetyl-Glucopyranose 6-Hydroxydecanoate	Lipids	Free fatty acids	-
1895	435.093	153.02	436.101	C20H20O11	[M-H]-	5-Galloyl-6-O-Benzoyl Glucose	Phenolic acids	Phenolic acids	-
1896	206.082	88.0399	207.089	C11H13NO3	[M-H]-	(4-acetylphenyl)-L-alanine	Amino acids and derivatives	Amino acids and derivatives	-
1897	167.03	108.02	168.042	C8H8O4	[M-H]-	Vanillic acid	Phenolic acids	Phenolic acids	121-34-6
1898	463.09	316.03	464.096	C21H20O12	[M-H]-	Myricetin-3-O-rhamnoside (Myricitrin)	Flavonoids	Flavonols	17912-87-7
1899	177.02	133.03	178.027	C9H6O4	[M-H]-	Esculetin (6,7-Dihydroxycoumarin)	Lignans and Coumarins	Coumarins	305-01-1
1900	88	44.01	89.0113	C2H3NO3	[M-H]-	Oxamic acid	Amino acids and derivatives	Amino acids and derivatives	471-47-6
1901	1243.13	1091.1	1244.14	C55H40O34	[M-H]-	2,3-O-Digalloyl-1,4,6-tri-O-galloyl-glucose	Phenolic acids	Phenolic acids	-
1902	161.02	133.03	162.032	C9H6O3	[M-H]-	7-Hydroxycoumarin;Umbelliferone	Lignans and Coumarins	Coumarins	93-35-6
1903	531.14	531.13	532.143	C22H28O15	[M-H]-	Fraxetin-7,8-di-O-glucoside	Lignans and Coumarins	Coumarins	-
1904	313.24	223.21	314.246	C18H34O4	[M-H]-	9,10-DHOME; (12Z)-9,10-Dihydroxyoctadec-12-enoic acid	Lipids	Free fatty acids	263399-34-4
1905	253.04	121.03	254.043	C11H10O7	[M-H]-	Benzoyltartaric acid	Phenolic acids	Phenolic acids	-
1906	493.1	169.01	494.106	C22H22O13	[M-H]-	1-O-Caffeoyl-6-O-galloyl-β-D-glucose	Phenolic acids	Phenolic acids	-
1907	635.09	169.01	636.096	C27H24O18	[M-H]-	1,4,6-Tri-O-galloyl-β-D-glucose*	Phenolic acids	Phenolic acids	94513-58-3
1908	507.11	169.01	508.122	C23H24O13	[M-H]-	1-O-Galloyl-6-O-Feruloyl-β-D-glucose	Phenolic acids	Phenolic acids	-
1909	309.1	147.05	310.105	C15H18O7	[M-H]-	1-O-Cinnamoyl-β-D-glucose	Phenolic acids	Phenolic acids	40004-96-4
1910	165.06	92.03	166.063	C9H10O3	[M-H]-	Ethylparaben	Phenolic acids	Phenolic acids	120-47-8
1911	135.05	92.03	136.052	C8H8O2	[M-H]-	Phenyl acetate	Others	Others	122-79-2
1912	549.09	300.03	550.096	C24H22O15	[M-H]-	Quercetin 3-O-malonylglucoside	Flavonoids	Flavonols	96862-01-0
1913	639.196	607.171	640.2	C29H36O16	[M-H]-	Lugrandoside	Phenolic acids	Phenolic acids	117457-37-1
1914	407.099	287.056	408.106	C19H20O10	[M-H]-	4-(Beta-D-Glucopyranosyloxy)-2,4',6-Trihydroxybenzophenone	Others	Ketone compounds	-
1915	341.089	163.041	342.095	C15H18O9	[M-H]-	4-O-Galactoyl p-Coumaric acid	Phenolic acids	Phenolic acids	-
1916	423.22	291.18	424.231	C19H36O10	[M-H]-	Octyl 6-O-Alpha-L-Arabinopyranosyl-Beta-D-Glucopyranoside	Others	Alcohol compounds	168288-07-1
1917	485.095	315.072	486.101	C20H22O14	[M-H]-	3,5-Di-Galloyl Sorbitol	Phenolic acids	Phenolic acids	-
1918	481.065	301.001	482.07	C20H18O14	[M-H]-	2,3-O-(S)-hexahydroxydiphenoyl-D-glucose	Phenolic acids	Phenolic acids	-
1919	593.27	593.27	594.268	C30H42O12	[M-H]-	aceroside Ⅷ	Phenolic acids	Phenolic acids	-
1920	527.2	101.06	468.184	C19H32O13	[M+CH3COOH-H]-	1'-(3-methylisobutyryl)-3'-acetyl sucrose	Lipids	Free fatty acids	-
1921	531.149	205.051	532.158	C26H28O12	[M-H]-	2-(4-Hydroxycinnamoyl)glucoside	Phenolic acids	Phenolic acids	-
1922	593.13	285.04	594.137	C30H26O13	[M-H]-	Kaempferol-3-O-(2''-p-Coumaroyl)glucoside	Flavonoids	Flavonols	137018-32-7
1923	128.04	82.03	129.043	C5H7NO3	[M-H]-	5-Oxo-L-Proline	Amino acids and derivatives	Amino acids and derivatives	98-79-3
1924	190.05	146.06	191.058	C10H9NO3	[M-H]-	5-Hydroxyindole-3-acetic acid	Alkaloids	Plumerane	54-16-0
1925	301.04	151	302.043	C15H10O7	[M-H]-	Tricetin (5,7,3',4',5'-Pentahydroxyflavone)	Flavonoids	Flavones	520-31-0
1926	132.05	99.92	133.053	C8H7NO	[M-H]-	2-(4-Hydroxyphenyl)acetonitrile	Phenolic acids	Phenolic acids	14191-95-8
1927	151.04	107.05	152.047	C8H8O3	[M-H]-	Mandelic acid	Phenolic acids	Phenolic acids	90-64-2
1928	237.08	163.04	238.084	C12H14O5	[M-H]-	1-O-p-Cumaroylglycerol	Phenolic acids	Phenolic acids	106055-11-2
1929	549.221	489.2	490.205	C22H34O12	[M+CH3COOH-H]-	3-Hydroxy-4-isopropylbenzylalcohol-3-O-sophoroside	Phenolic acids	Phenolic acids	-
1930	771.218	447.127	772.221	C37H40O18	[M-H]-	4-O-(6'-O-Glucosylcaffeoylglucosylcaffeoyl)-4-hydroxybenzyl alcohol	Phenolic acids	Phenolic acids	-
1931	431.1	311.05	432.106	C21H20O10	[M-H]-	Apigenin-6-C-glucoside (Isovitexin)*	Flavonoids	Flavones	38953-85-4
1932	649.212	487.161	650.221	C31H38O15	[M-H]-	xylosyl phellodendroside	Flavonoids	Flavanonols	-
1933	477.1	169.01	478.111	C22H22O12	[M-H]-	1-O-Galloyl-2-O-p-Coumaroyl-β-D-glucose*	Phenolic acids	Phenolic acids	94356-18-0
1934	437.11	311.08	438.116	C20H22O11	[M-H]-	Loquatoside	Flavonoids	Flavanones	74046-15-4
1935	771.238	609.208	772.243	C34H44O20	[M-H]-	3,4-Dihydroxyphenethyl alcohol-8-O-[4-O-caffeoyl-β-D-apinosyl(1→3)-β-D-glucosyl(1→6)]-β-D-glucoside	Others	Alcohol compounds	-
1936	635.09	169.01	636.096	C27H24O18	[M-H]-	1,2,6-Tri-O-galloyl-β-D-glucose*	Phenolic acids	Phenolic acids	79886-49-0
1937	481.135	319.3	482.142	C22H26O12	[M-H]-	3-O-p-Coumaroylshikimic acid-O-glucoside	Phenolic acids	Phenolic acids	-
1938	483.08	169.05	484.085	C20H20O14	[M-H]-	Digalloylglucose*	Phenolic acids	Phenolic acids	-
1939	667.223	505.17	668.232	C31H40O16	[M-H]-	4-Hydroxyphenethoxy-8-O-β-D-[6-O-(4-O-β-D-glucopyranosyl)-sinapoyl]glucopyranoside	Others	Alcohol compounds	-
1940	459.112	153.019	460.122	C19H24O13	[M-H]-	Gentisic acid-[6''-(3-hydroxy-3-methylglutaryl)]-glucoside	Phenolic acids	Phenolic acids	-
1941	121.03	77.04	122.037	C7H6O2	[M-H]-	Salicylaldehyde	Others	Aldehyde compounds	90-02-8
1942	457.08	163.04	458.085	C22H18O11	[M-H]-	p-Coumaroylcaffeoyltartaric acid	Phenolic acids	Phenolic acids	-
1943	301.04	151	302.043	C15H10O7	[M-H]-	2',3',4',5,7-pentahydroxyflavone*	Flavonoids	Flavones	-
1944	397.15	145.029	398.158	C19H26O9	[M-H]-	2,3-Butanediol 2-O-(6''-O-p-coumaroyl)glucoside	Phenolic acids	Phenolic acids	-
1945	483.082	169.014	484.085	C20H20O14	[M-H]-	3,4-Di-O-Galloyl-D-Glucose*	Phenolic acids	Phenolic acids	-
1946	343.07	191.06	344.075	C14H16O10	[M-H]-	3-Galloylquinic acid	Phenolic acids	Phenolic acids	17365-11-6
1947	197.05	123.01	198.053	C9H10O5	[M-H]-	Syringic acid	Phenolic acids	Phenolic acids	530-57-4
1948	593.19	285.08	594.195	C28H34O14	[M-H]-	Poncirin (Isosakuranetin-7-O-neohesperidoside)	Flavonoids	Flavanones	14941-08-3
1949	229.01	96.97	230.019	C5H11O8P	[M-H]-	Ribulose-5-phosphate	Others	Saccharides	4151-19-3
1950	529.156	193.1	530.164	C23H30O14	[M-H]-	5-O-Feruloyl quinic acid glucoside	Phenolic acids	Phenolic acids	-
1951	519.08	300	520.085	C23H20O14	[M-H]-	Quercetin-3-O-(2''-O-acetyl)glucuronide	Flavonoids	Flavonols	-
1952	635.09	169.01	636.096	C27H24O18	[M-H]-	1,3,6-Tri-O-galloyl-β-D-glucose*	Phenolic acids	Phenolic acids	18483-17-5
1953	431.1	311.05	432.106	C21H20O10	[M-H]-	Apigenin-8-C-Glucoside (Vitexin)*	Flavonoids	Flavones	3681-93-4
1954	447.09	357.06	448.101	C21H20O11	[M-H]-	Luteolin-6-C-glucoside (Isoorientin)	Flavonoids	Flavones	4261-42-1
1955	119.04	59.01	120.042	C4H8O4	[M-H]-	Erythrose	Others	Saccharides	583-50-6
1956	177.04	59.01	178.048	C6H10O6	[M-H]-	D-Glucono-1,5-lactone*	Others	Saccharides	90-80-2
1957	505.99	158.93	506.996	C10H16N5O13P3	[M-H]-	ATP; Adenosine 5'-Triphosphate	Nucleotides and derivatives	Nucleotides and derivatives	56-65-5
1958	195.07	150.03	196.074	C10H12O4	[M-H]-	3,4,5-trimethoxybenzaldehyde	Phenolic acids	Phenolic acids	86-81-7
1959	455.35	455.35	456.36	C30H48O3	[M-H]-	3-Hydroxydammara-21-oic acid 21,23-lactone*	Terpenoids	Triterpene	-
1960	311.22	171.14	312.23	C18H32O4	[M-H]-	13S-Hydroperoxy-9Z,11E-octadecadienoic acid	Lipids	Free fatty acids	33964-75-9
1961	188.06	128.04	189.064	C7H11NO5	[M-H]-	N-Acetyl-L-glutamic acid	Amino acids and derivatives	Amino acids and derivatives	1188-37-0
1962	174.04	88.04	175.048	C6H9NO5	[M-H]-	N-Acetyl-L-Aspartic Acid	Amino acids and derivatives	Amino acids and derivatives	997-55-7
1963	321.03	125.02	322.033	C14H10O9	[M-H]-	Digallic Acid	Phenolic acids	Phenolic acids	536-08-3
1964	527.198	341.11	468.184	C19H32O13	[M+CH3COOH-H]-	3-(2-MethylButyryl)Sucrose-2-O-Acetate	Others	Saccharides	-
