# Supplementary material for: UPLC-MS/MS-Based Metabolomic Profiling of Pollinated Loquat Fruits Reveals Cultivar-Specific Differences Between “Baihua” and “Dahongpao”
Source: Biology (Basel). 2026 Jul 8;15(14):1095. doi: 10.3390/biology15141095 (PMC13406099; doi:10.3390/biology15141095)
Supplement: Supplementary file 1 [file biology-15-01095-s001.zip › TableS2.xlsx]

## Sheet: Sheet1
Table S2 Significant differences in non-volatile metabolites between Baihua loquats pollinated by Apis cerana and unpollinated control Baihua loquats..
No.	Compounds	VIP	Fold Change	Log2FC	Type
	Flavonoids
1	Cirsimaritin-8-C-[glucosyl-(1-2)]-glucoside	1.17209	2.14396	1.10028	up
2	Naringenin-7-O-Rutinoside(Narirutin)	1.28747	4.189	2.06661	up
3	Liquiritigenin-4'-O-Glucoside (Liquiritin)	1.12574	2.02355	1.01689	up
4	7-O-Methylaloesin	1.31573	2.43024	1.2811	up
5	Kaempferol-3-O-sophorotrioside*	1.01706	4.84466	2.27639	up
6	Kaempferol triglucoside*	1.30716	12.4245	3.63512	up
7	Isorhamnetin-3-O-sophoroside	1.33141	9.28321	3.21462	up
8	5-Hydroxy-7,8,2',3'-Tetramethoxyflavone 5-Glucoside	1.36409	6.86683	2.77964	up
9	Viscumneoside III(Homoeriodictyol-7-O-Apiosyl-(1-2)-Glucopyranoside)	1.29521	13.1765	3.7199	up
10	Epicatechin-(2beta->7,4beta->8)-epiafzelechin-(4beta->8)-epicatechin	1.22818	2.6105	1.38432	up
11	Tetrahydroxyflavan-(4α-8-epicatechin)	1.32742	2.39707	1.26127	up
12	Gossypetin-8-O-β-D-glucuronide	1.28721	4.81869	2.26864	up
13	Dihydrokaempferide	1.34732	0.173691	-2.52541	down
14	Quercetin-3-O-(2''-O-Rhamnosyl)rutinoside	1.10897	0.329006	-1.60381	down
15	Isorhamnetin-7-O-glucoside (Brassicin)*	1.31993	0.416111	-1.26496	down
16	Isorhamnetin-3-O-arabinoside	1.19197	0.30203	-1.72724	down
17	Isorhamnetin-3-O-rhamnoside	1.34396	0.251006	-1.9942	down
18	Nepetin-7-O-alloside*	1.37039	0.377455	-1.40562	down
19	Luteolin-7-O-gentiobioside	1.04046	0.429807	-1.21824	down
20	Luteolin-4'-O-glucoside*	1.37682	0.159688	-2.64667	down
21	Quercetin-3-O-(2''-O-rhamnosyl)galactoside*	1.3681	0.299222	-1.74071	down
22	Kaempferol-3,7-O-diglucoside	1.1093	0.404607	-1.30541	down
23	Kaempferol-3-O-arabinoside	1.35162	0.165487	-2.59521	down
24	Quercetin-3-O-alloside; Isohyperoside*	1.34089	0.0881397	-3.50406	down
25	Quercetin-3-O-xyloside (Reynoutrin)*	1.37714	0.128808	-2.9567	down
26	Azaleatin (5-O-Methylquercetin)	1.31867	0.264035	-1.9212	down
27	Kaempferol-3-O-(6''-malonyl)galactoside*	1.37043	0.376892	-1.40778	down
28	Morin-3-O-xyloside*	1.38165	0.131893	-2.92256	down
29	Quercetin-3-O-neohesperidoside*	1.33921	0.272335	-1.87655	down
30	Quercetin-3-O-sambubioside	1.29366	0.394952	-1.34025	down
31	Rhamnetin-3-O-Glucoside*	1.36777	0.35295	-1.50246	down
32	6-Methoxykaempferol-3-O-glucoside*	1.35198	0.395891	-1.33683	down
33	Dihydrokaempferol-3-O-glucoside*	1.34655	0.410258	-1.2854	down
34	Quercetin-3-O-xylosyl(1→2)arabinoside	1.14394	0.423608	-1.2392	down
35	Kaempferol-3-O-(6''-malonyl)glucoside*	1.34915	0.399368	-1.32421	down
36	Luteolin-6-C-glucoside-7-O-rhamnoside*	1.33159	0.304457	-1.71569	down
37	Kaempferol-3-O-xylosyl(1→2)glucoside*	1.33384	0.430578	-1.21565	down
38	Quercetin-3-O-sophoroside-7-O-rhamnoside*	1.17276	0.384575	-1.37866	down
39	Isorhamnetin-3-O-glucoside-7-O-rhamnoside	1.24563	0.466261	-1.10079	down
40	Quercetin-3-O-glucoside-7-O-rhamnoside*	1.3407	0.233745	-2.097	down
41	3',5,5',7-Tetrahydroxyflavanone-7-O-glucoside*	1.32872	0.332372	-1.58913	down
42	Kaempferol-3-O-glucoside-7-O-rhamnoside*	1.30534	0.129036	-2.95415	down
43	Hesperetin-7-O-glucoside	1.33253	0.210224	-2.25	down
44	Eriodictyol-7-O-glucoside	1.27474	0.486523	-1.03942	down
45	Luteolin-3'-O-glucoside	1.32561	0.410021	-1.28623	down
46	Quercetin-3-O-glucoside (Isoquercitrin)*	1.37859	0.0885758	-3.49694	down
47	Kaempferol-3-O-neohesperidoside*	1.02397	0.494512	-1.01592	down
48	Taxifolin(Dihydroquercetin)	1.36512	0.291484	-1.77851	down
49	Quercetin-3-O-rutinoside (Rutin)*	1.31069	0.250359	-1.99793	down
50	Fisetin	1.3684	0.221222	-2.17643	down
51	Luteolin-7-O-neohesperidoside (Lonicerin)*	1.36453	0.279678	-1.83816	down
52	Eriodictyol-7-O-Rutinoside (Eriocitrin)*	1.34898	0.339962	-1.55656	down
53	Luteolin-7-O-glucoside (Cynaroside)*	1.36601	0.187955	-2.41154	down
54	Quercetin-3-O-galactoside (Hyperin)*	1.36411	0.0876426	-3.51222	down
55	Quercetin-3-O-rhamnoside(Quercitrin)	1.22471	0.191498	-2.3846	down
56	Isorhamnetin-3-O-rutinoside (Narcissin)*	1.2651	0.410441	-1.28475	down
57	Kaempferol-3-O-glucoside (Astragalin)*	1.36953	0.249652	-2.00201	down
58	Quercetin-3-O-sophoroside (Baimaside)	1.37847	0.249728	-2.00157	down
59	Kaempferol-3-O-glucorhamnoside*	1.29815	0.193823	-2.36719	down
60	Kaempferol-3-O-sambubioside*	1.26146	0.447412	-1.16033	down
61	3,3',4',5',7-Pentahydroxyflavone; Robinetin	1.3453	0.21376	-2.22594	down
62	6-Hydroxykaempferol-3,6-O-Diglucoside*	1.29827	0.285426	-1.80881	down
63	Diosmetin-7-O-beta-D-glucopyranoside*	1.34233	0.472066	-1.08294	down
64	Neoeriocitrin*	1.26211	0.398789	-1.3263	down
65	Quercetin-5-O-β-D-glucoside*	1.36226	0.0986082	-3.34215	down
66	1,2,3,7,8-pentahydroxy-6-methylanthracene-9,10-dione	1.3613	0.0948512	-3.39819	down
67	1,2,4,5-tetrahydroxy-7-(hydroxymethyl)anthracene-9,10-dione	1.37148	0.18213	-2.45696	down
68	Kaempferol-4'-O-glucoside*	1.37607	0.175859	-2.5075	down
69	Quercetin 3-O-glucoside 7-O-xyloside	1.29058	0.333632	-1.58367	down
70	Hesperetin-3'-O-glucoside	1.36339	0.0827787	-3.5946	down
71	Kaempferol-3-O-robinobioside(Biorobin)*	1.33115	0.278487	-1.84432	down
72	3'-methoxyquercetin-3-O-L-rhamnosyl(1→2)-glucopyranoside*	1.25064	0.37021	-1.43358	down
73	Isorhamnetin-3-O-Glucoside*	1.36337	0.411666	-1.28045	down
74	Isoorientin-7-O-glucoside*	1.35381	0.319911	-1.64426	down
75	Quercetin-3,7-Di-O-glucoside*	1.36003	0.475362	-1.0729	down
76	6-Hydroxykaempferol-3-O-Rutinoside-6-O-glucoside*	1.10798	0.333959	-1.58226	down
77	6-Hydroxykaempferol-6,7-O-Diglucoside*	1.21567	0.239569	-2.06149	down
78	Rhodionidin*	1.34729	0.20118	-2.31344	down
79	Gossypetin-7-O-(3''-glucosyl)rhamnoside; Rhodioflavonoside	1.34431	0.482863	-1.05031	down
80	Kaempferol-3-O-arabinoside (Juglanin)	1.38122	0.209012	-2.25834	down
81	Avicularin(Quercetin-3-O-α-L-arabinofuranoside)*	1.37879	0.119075	-3.07006	down
82	6-C-Methylquercetin-3-O-glucoside*	1.37657	0.312937	-1.67606	down
83	Hesperetin-8-C-glucoside-3'-O-glucoside	1.21132	0.49335	-1.01932	down
84	Hesperetin-6-C-glucoside-7-O-glucoside	1.36485	0.430094	-1.21728	down
85	Diosmetin-7-O-galactoside*	1.35013	0.48409	-1.04665	down
86	Luteolin-7-O-(6''-malonyl)glucoside*	1.37001	0.362164	-1.46529	down
87	Quercetin-7-O-(6''-malonyl)glucoside	1.32568	0.26695	-1.90536	down
88	Luteolin-7-O-rutinoside*	1.15835	0.307044	-1.70348	down
89	6-Hydroxykaempferol-7-O-glucoside	1.36695	0.103469	-3.27273	down
90	4'-O-Glucosylvitexin	1.13269	0.179132	-2.4809	down
91	Tamarixetin-3-O-glucoside (Tamarixin)	1.35682	0.142592	-2.81003	down
92	Luteolin-6,8-di-C-glucoside	1.37885	0.0424876	-4.55681	down
93	6-Hydroxyluteolin 5-glucoside*	1.36699	0.0766911	-3.7048	down
94	Quercetin-3-O-(6''-O-acetyl)galactoside	1.11992	0.243137	-2.04016	down
95	Scutellarein-7-O-glucoside	1.37703	0.185433	-2.43103	down
96	Morin 3-alpha-L-lyxopyranoside*	1.37975	0.100005	-3.32185	down
97	Morin-3-O-arabinoside*	1.37096	0.122384	-3.03051	down
98	Kaempferol-3-O-(6''-O-acetyl)glucoside	1.31187	0.349982	-1.51465	down
99	Dihydrokaempferol-7-O-glucoside	1.26139	0.491954	-1.02341	down
100	8-Methoxykaempferol-7-O-rhamnoside	1.1241	0.22147	-2.17482	down
101	Kaempferol-3-O-rutinoside(Nicotiflorin)	1.36164	0.260434	-1.94101	down
102	Marein	1.34406	0.366791	-1.44697	down
103	Panasenoside	1.35268	0.386217	-1.37252	down
104	Isosakuranetin 7-Alpha-L-Arabinofuranosyl-(1→6)-Glucoside	1.18401	0.486872	-1.03838	down
105	Neosakuranin	1.38055	0.212872	-2.23194	down
106	Quercetin-3-O-arabinoglucoside	1.32218	0.494408	-1.01623	down
107	Quercetin 3-(2''-acetylrhamnoside)	1.34711	0.149286	-2.74385	down
108	Quercetin 5-O-p-coumaroyl rhamnoside	1.37892	0.0274928	-5.1848	down
109	Luteolin 5-O-p-coumaroyl rhamnoside*	1.34519	0.0482367	-4.37372	down
110	Luteolin 7-O-p-coumaroyl rhamnoside*	1.29298	0.0847036	-3.56143	down
111	Pedalitin*	1.35374	0.453445	-1.141	down
112	Kaempferol-3-O-sophoroside	1.32654	0.341155	-1.5515	down
113	Kaempferol-3-O-(4''-p-coumaroyl)rhamnoside*	1.36984	0.0925457	-3.43369	down
114	Apigenin-7-O-glucoside-4'-O-rutinoside	1.34205	0.351195	-1.50965	down
115	Polygonimitin B*	1.3781	0.192881	-2.37422	down
116	Diosmetin (5,7,3'-Trihydroxy-4'-methoxyflavone)	1.35342	0.485668	-1.04196	down
117	Kaempferol-7-O-glucoside*	1.37767	0.213442	-2.22808	down
118	Quercetin-4'-O-glucoside (Spiraeoside)*	1.36584	0.108153	-3.20885	down
119	Kaempferol-3-O-galactoside (Trifolin)*	1.36552	0.187334	-2.41631	down
120	Quercetin-7-O-glucoside	1.37244	0.103723	-3.26919	down
121	Aromadendrin-3-O-rhamnoside; Engeletin	1.3303	0.330028	-1.59934	down
122	Taxifolin-3-O-rhamnoside (Astilbin)	1.37774	0.15659	-2.67493	down
123	Quercetin-3-O-arabinoside	1.34409	0.172721	-2.53349	down
124	Hesperetin-5-O-glucoside	1.37474	0.0951532	-3.3936	down
125	Quercetin-3-O-robinobioside	1.34215	0.263019	-1.92676	down
126	Carthamone*	1.36601	0.213387	-2.22846	down
127	Myricetin-3-O-rhamnoside (Myricitrin)	1.08018	0.314458	-1.66906	down
128	Quercetin 3-O-malonylglucoside	1.3596	0.154423	-2.69504	down
129	Kaempferol-3-O-(2''-p-Coumaroyl)glucoside	1.375	0.12376	-3.01439	down
130	Tricetin (5,7,3',4',5'-Pentahydroxyflavone)	1.36784	0.150068	-2.73632	down
131	Poncirin (Isosakuranetin-7-O-neohesperidoside)	1.3635	0.0949885	-3.3961	down
	Phenolic acids
132	1-(2,4,5-Trimethoxyphenyl)-1,2-propanedione	1.37884	8.72995	3.12597	up
133	Acropyrone	1.3668	2.30376	1.20399	up
134	1-O-Caffeoylglycerol	1.37267	7.90256	2.98232	up
135	1-O-Sinapoyl-β-D-glucose	1.35507	2.57077	1.3622	up
136	4-Hydroxybenzoyl acetyl glucoside	1.35204	3.79739	1.92501	up
137	Acteoside; Verbascoside	1.25771	2.69976	1.43283	up
138	Shakuchirin	1.35163	2.20151	1.13849	up
139	6'-O-Sinapoylsucrose	1.36554	2.07482	1.05298	up
140	Methyl sinapate	1.35683	2.60035	1.37871	up
141	Pyrafortunoside B	1.28346	2.13123	1.09169	up
142	3'-O-Beta-D-Glucopyranosyl plumbagic acid	1.29602	4.16857	2.05955	up
143	5-O-Feruloylquinic acid Glucoside	1.24752	2.30725	1.20617	up
144	Vanilloyl Galloylglucose	1.31752	2.01599	1.01149	up
145	1-(4-Hydroxybenzoyl)Glucose; 25545-07-7	1.37859	2.16183	1.11225	up
146	Proglobeflowery acid	1.28021	3.07547	1.6208	up
147	3-Spinoyl-arabinose-rhamnoside	1.36995	3.3014	1.72308	up
148	Sinapic acid	1.35124	2.6567	1.40964	up
149	Disinapoyl glucoside	1.2468	2.01107	1.00797	up
150	Isochlorogenic acid A*	1.31252	2.10751	1.07554	up
151	Isochlorogenic acid C*	1.30894	2.02035	1.01461	up
152	Glomeratose A	1.27961	3.45856	1.79017	up
153	Methyl 3-(3-hydroxy-4-methoxyphenyl)propanoate	1.14719	3.61946	1.85578	up
154	Sibiricose A6	1.13325	5.48219	2.45475	up
155	SalicyolylSalirepin	1.11247	3.82289	1.93466	up
156	Benzoyltartaric acid	1.36654	2.56961	1.36155	up
157	Lugrandoside	1.36682	4.91763	2.29796	up
158	2-(4-Hydroxycinnamoyl)glucoside	1.37561	5.60566	2.48688	up
159	1-O-p-Cumaroylglycerol	1.35372	7.08486	2.82474	up
160	4-(2,6-Dihydroxybenzoyl)-3-Formyl-5-Hydroxybenzoic acid	1.37794	0.129529	-2.94866	down
161	p-Coumaroyl Aminogalactitol	1.3805	0.475599	-1.07218	down
162	Benzoic acid	1.35012	0.0879338	-3.50744	down
163	Phenylpropionic acid-O-β-D-glucopyranoside	1.35679	0.489515	-1.03058	down
164	2,6-dimethoxybenzene-1,4-diol 1-O-β-D-glucopyranoside	1.37097	0.304076	-1.7175	down
165	davidioside C	1.34752	0.406112	-1.30005	down
166	6-O-p-Coumaroyl-β-D-glucose	1.34174	0.394659	-1.34132	down
167	Salirepin 6'-O-Caffeate	1.37605	0.091463	-3.45067	down
168	Salirepin 6'-O-p-Coumarate	1.35626	0.221082	-2.17735	down
169	Populoside	1.31195	0.273199	-1.87197	down
170	2-O-(1'-O-glucosylCaffeoyl)hydroxycitric Acid	1.15494	0.304131	-1.71723	down
171	Protocatechuic acid 1-O-(Glucosylvanilloyl)	1.37644	0.140005	-2.83645	down
172	1-O-Galloyl-2-O-Cinnamoyl-β-D-glucose	1.06411	0.316978	-1.65754	down
173	2-(3,4-Dihydroxy-phenylethanolide)-5-O-(5'-feruloylglucoside)6-O-caffeoyl-xylose-glucoside	1.09886	0.172145	-2.5383	down
174	3,4-Dihydroxybenzeneacetic acid*	1.0184	0.43443	-1.2028	down
175	2-Hydroxy-3,5-dinitrobenzoic acid	1.27156	0.109191	-3.19508	down
176	1,2,3,4,6-Penta-O-galloyl-β-D-glucose	1.18785	0.398928	-1.3258	down
177	Sibiricose A5*	1.01036	0.392991	-1.34743	down
178	1-O-Cinnamoyl-β-D-glucose	1.32556	0.091353	-3.4524	down
179	2,3-O-(S)-hexahydroxydiphenoyl-D-glucose	1.38259	0.160143	-2.64257	down
180	aceroside Ⅷ	1.38025	0.0977931	-3.35412	down
181	2-(4-Hydroxyphenyl)acetonitrile	1.3743	0.0754596	-3.72815	down
182	Mandelic acid	1.37175	0.156386	-2.67681	down
183	3-Hydroxy-4-isopropylbenzylalcohol-3-O-sophoroside	1.37871	0.108601	-3.20289	down
184	1,2,6-Tri-O-galloyl-β-D-glucose*	1.31505	0.0830009	-3.59073	down
185	Syringic acid	1.37342	0.139786	-2.83871	down
186	Digallic Acid	1.32522	0.0351203	-4.83155	down
	Lignans and Coumarins
187	6,8-Dihydroxy-3-methylisocoumarin	1.21155	2.70295	1.43453	up
188	Umckalin (7-hydroxy-5,6-dimethoxycoumarin)	1.32378	3.33981	1.73977	up
189	Isoscopoletin (6-Hydroxy-7-Methoxycoumarin)	1.14729	2.54374	1.34695	up
190	7,8-Dihydroxy-4-phenylcoumarin	1.37883	2.23281	1.15886	up
191	4-methoxy-5-hydroxymethylcoumarin	1.32405	2.0746	1.05283	up
192	Isofraxidin	1.27073	2.05662	1.04027	up
193	N-Sinapoylhydroxycoumarin	1.34214	3.39513	1.76347	up
194	6,7-Dihydroxy-4-methylcoumarin	1.37308	5.737	2.5203	up
195	5,7-Dihydroxy-4-methylcoumarin	1.37414	5.59111	2.48314	up
196	7,8-Dihydroxy-4-methylcoumarin	1.38264	7.16663	2.8413	up
197	7-Methoxy-6-methyldihydrocoumarin	1.37794	5.77355	2.52946	up
198	Bursehernin	1.11911	3.4272	1.77703	up
199	syringaresinol-4-O-β-D-glucopyranoside*	1.26967	2.99416	1.58215	up
200	Erythro-Guaiacylglycerol-β-Sinapyl Ether	1.12682	2.14308	1.09968	up
201	Lyoniresinol-9'-O-xyloside (Lyoniside)	1.35369	2.77412	1.47203	up
202	Lyoniresinol	1.27413	2.6861	1.42551	up
203	5'-Methoxyisolariciresinol-9'-O-xyloside	1.18144	2.13051	1.0912	up
204	Syringaresinol-4'-O-glucoside; Acanthoside B*	1.13412	2.09068	1.06397	up
205	Syringaresinol-4'-O-(6''-acetyl)glucoside	1.19645	3.84668	1.94362	up
206	3,3'-Bis(3,4-dihydro-4-hydroxy-6,8-dimethoxy-2H-1-benzopyran)	1.12035	2.42581	1.27847	up
207	Tortoside A*	1.31484	2.49787	1.3207	up
208	Sideretin (5,7,8-Trihydroxy-6-methoxycoumarin)	1.37216	2.79829	1.48454	up
209	Fraxetin-7,8-di-O-glucoside	1.35699	7.00236	2.80784	up
210	Matairesinol-4'-O-glucoside (Matairesinoside)*	1.358	0.436214	-1.19689	down
211	Isodemethylwedelolactone	1.36716	0.206512	-2.2757	down
212	Dehydrodiconiferyl alcohol-gamma'-O-glucoside*	1.33685	0.411837	-1.27986	down
213	Demethylwedelolactone	1.3274	0.181423	-2.46257	down
214	Thunberginol B	1.33772	0.269954	-1.88922	down
215	Isofraxetin	1.28705	0.0567422	-4.13943	down
216	Balanophonin	1.37846	0.0918344	-3.44482	down
217	Cichoriin*	1.36549	0.448037	-1.15831	down
218	Esculin (6,7-Dihydroxycoumarin-6-O-glucoside)*	1.37929	0.46793	-1.09564	down
219	7-Hydroxycoumarin;Umbelliferone	1.28217	0.0685864	-3.86593	down
	Amino acids and derivatives
220	N-Methyl-Trans-4-Hydroxy-L-Proline	1.37102	2.29355	1.19758	up
221	Thr-Glu-Asn	1.36385	2.50245	1.32334	up
222	N-Ethylmaleimide (NEM)	1.33448	3.33487	1.73763	up
223	N-Acetyl-DL-phenylalanine	1.35676	3.23678	1.69456	up
224	Pyroglutamic acid	1.35918	2.01115	1.00802	up
225	Leu-Ile-Glu	1.3757	5.84118	2.54626	up
226	Val-Asp-Ile	1.3661	10.5683	3.40167	up
227	Met-Asn	1.2744	15.3303	3.93832	up
228	Val-His	1.38117	7.62121	2.93002	up
229	5-Methoxy-DL-tryptophan	1.38253	16.8534	4.07497	up
230	L-Alanyl-L-Phenylalanine	1.37592	5.65995	2.50079	up
231	Glycyl-tryptophan	1.33667	9.62668	3.26704	up
232	Glu-Asn	1.33572	2.53683	1.34303	up
233	Oxiglutatione	1.08084	2.62027	1.38971	up
234	N-carboxy-N-(2-oxo-2-phenylethyl)-L-alanine	1.34132	2.08574	1.06056	up
235	6-Hydroxydopaquinone	1.36804	2.48619	1.31393	up
236	(4-acetylphenyl)-L-alanine	1.31537	2.18558	1.12802	up
237	L-Homocitrulline	1.38133	0.388147	-1.36532	down
238	N-Acetyl-L-tyrosine	1.36478	0.488685	-1.03302	down
239	N-Ethylphenylalanine	1.06351	0.264033	-1.92121	down
240	L-Phenylalaninol	1.37726	0.128675	-2.9582	down
241	N-Glycyl-L-leucine*	1.33224	0.0986558	-3.34145	down
242	Gly-Ile*	1.34307	0.111624	-3.16328	down
243	γ-L-Glutamyl-S-methyl-L-cysteine	1.19878	0.447652	-1.15955	down
244	N-Alpha-Acetyl-L-Asparagine	1.21125	0.431032	-1.21413	down
245	N-(malonyl)phenylalanine	1.31096	0.441826	-1.17845	down
246	5-Oxo-L-Proline	1.37103	0.141241	-2.82377	down
247	N-Acetyl-L-glutamic acid	1.37498	0.349019	-1.51862	down
	Terpenoids
248	Grasshopper ketone	1.37171	0.0242705	2.25579	1.17363
249	Hinokitiol Acetate	1.33243	0.036137	3.22964	1.69138
250	2,3,19-Trihydroxy-24-oxo-olean-12-en-28-oic acid	1.07857	0.31294	2.00021	1.00015
251	Staphylionoside A	1.27574	0.0572527	2.35413	1.23519
252	2,3-Dihydroxylup-20(29)-en-28-oic acid	1.25428	0.153066	2.90286	1.53747
253	Ilexgenin A	1.34439	0.165399	8.27393	3.04857
254	5-Hydroxy-12-oxofarnesol	1.36337	0.106054	7.56249	2.91886
255	10-O-[(E)-Caffeoyl]-geniposidic acid	1.35348	0.0717753	3.44328	1.78379
256	Majoroside	1.35112	0.0843279	2.65642	1.40948
257	10-hydroxymajoroside	1.36049	0.0597568	5.04091	2.33368
258	3'-O-Caffeoyl Swertiamarin	1.36838	0.00936603	3.07853	1.62224
259	Centapicrin	1.35042	0.00750235	8.31441	3.05561
260	Rhamnosylfucose	1.37243	0.00750235	2.31666	1.21204
261	Rhodojaponin V	1.27067	0.113347	2.01455	1.01046
262	Roseoside	1.36347	0.0450209	2.52435	1.33591
263	α-Amyrenone	1.14607	0.106054	0.462729	-1.11176
264	2-Hydroxypyracrenic acid	1.13594	0.203573	0.401477	-1.31661
265	3-Hydroxy-3,7,11-trimethyldodeca-1,6E,10-trien-9-yl isobutyrate	1.31214	0.045647	0.400699	-1.31941
266	Myricarborin	1.36359	0.150262	0.049331	-4.34136
267	10-Dehydrogeniposide	1.36768	0.0887888	0.148006	-2.75627
268	2,3-Dihydroxyurs-12-en-28-oic acid methyl ester (Corosolic acid methyl ester)	1.36636	0.0306512	0.433275	-1.20665
269	Abscisic acid	1.38061	0.00705113	0.433487	-1.20594
270	acerogenic acid	1.37466	0.00936603	0.214011	-2.22424
	Alkaloids
271	N-Sinapoylmethylagmatine	1.37614	3.38632	1.75972	up
272	Caffeoylmethylgluconamide	1.14143	2.98194	1.57625	up
273	pegamine-β-D-glucopyranoside	1.28161	2.41616	1.27272	up
274	N,N-cinnamoylbutanediamine	1.36308	7.09739	2.82729	up
275	p-Coumaroylcadaverine	1.35884	7.49273	2.90549	up
276	Prunasin	1.38092	5.48862	2.45644	up
277	3-Aminopropionitrile	1.37553	9.54796	3.25519	up
278	5-Methoxytryptamine	1.32518	10.6289	3.40992	up
279	N-Cis-Cinnamoylputrescine	1.38108	8.00971	3.00175	up
280	Betanin (Betanidin-5-O-glucoside)	1.30738	0.316283	-1.66071	down
281	Caffeine	1.34023	0.426409	-1.22969	down
282	L-Tyramine	1.365	0.448287	-1.1575	down
283	Cis-N-(4-hydroxycinnamyl)tyrosine	1.22531	0.493878	-1.01777	down
284	2-Picolylamine	1.38028	0.141793	-2.81815	down
285	Trimethylamine N-Oxide*	1.37968	0.141528	-2.82084	down
286	1-Aminopropan-2-ol*	1.2933	0.0619586	-4.01255	down
287	Melatonin (N-Acetyl-5-methoxytryptamine)	1.38141	0.123395	-3.01865	down
288	Indole-3-lactic acid	1.03356	0.321969	-1.63501	down
289	5-Hydroxyindole-3-acetic acid	1.3666	0.126181	-2.98643	down
	Lipids
290	LysoPE 18:1(2n isomer)	1.37833	2.11742	1.08231	up
291	9-Oxo-10,12-Octadecadienoic Acid	1.22804	0.404053	-1.30738	down
292	Methyl 12-phenyldodecanoate	1.37693	0.347526	-1.52481	down
293	Choline Alfoscerate	1.36892	0.447157	-1.16115	down
294	2R-hydroxy-9Z,12Z,15Z-octadecatrienoic acid	1.36689	0.37682	-1.40805	down
295	1'-(3-methylisobutyryl)-3'-acetyl sucrose	1.32902	0.0955069	-3.38825	down
	Quinones
296	7-hydroxy-4-methoxyphenanthrene-2-O-glucoside	1.37811	4.76022	2.25103	up
297	Pseudopurpurin	1.2553	0.476654	-1.06899	down
298	8-O-methyl-7-hydroxyaloin B	1.3179	0.380787	-1.39294	down
299	1-desmethylaurantio-obtusin-2-O-β-D-glucoside	1.36868	0.405946	-1.30064	down
300	HydroxyAloe-emodin-8-O-glucoside	1.37211	0.218542	-2.19402	down
	Organic acids
301	4-Guanidinobutyric acid	1.3805	2.34452	1.22929	up
302	Dimethylglyceric Acid Glucoside	1.02918	3.42742	1.77712	up
303	3-Ethoxy-3-oxopropanoic acid	1.37651	0.0872422	-3.51883	down
304	4-Hydroxy-2-Oxopentanoic Acid*	1.32301	0.476308	-1.07003	down
305	β-Hydroxyisovaleric acid	1.18058	0.424303	-1.23683	down
	Tannins
306	2α,3α-Epoxy-5,7,3',4'-tetrahydroxyflavan-(4β→8)-epicatechin	1.3057	2.27023	1.18284	up
307	2α,3α-Epoxy-5,7,3',4'-tetrahydroxyflavan-(4β-8-epicatechin)	1.19138	2.00325	1.00235	up
308	Procyanidin A2*	1.17113	2.198	1.13619	up
309	3'-O-methyl-ellagic acid-4-O-beta-D-xylopyranoside	1.28789	0.229917	-2.12081	down
310	3,3'-O-Dimethylellagic Acid	1.31185	0.435572	-1.19902	down
	Nucleotides and derivatives
311	Isocytosine	1.38227	5.42379	2.4393	up
312	2'-Deoxyadenosine	1.37353	6.91737	2.79022	up
	Others
313	(Z)-3-Ethylidene-7-hydroxy-6-methoxyphthalide	1.36837	2.34184	1.22764	up
314	Methyl 3-(3,4,5-trimethoxyphenyl)propanoate	1.35393	2.28376	1.19141	up
315	(1R,2R)-2-hydroxy-1-methyl-2,3-dihydro-1H-indene-5-carboxylic acid	1.35463	7.85261	2.97317	up
316	5,6,7,7a-tetrahydro-4,4,7a-trimethyl-2(4H)-benzofuranone	1.33403	9.87541	3.30384	up
317	Thiamine (Vitamin B1)	1.36293	6.29789	2.65487	up
318	2,6-Dihydroxy-4-isopropylphenyl-1-O-β-D-glucoside	1.30547	8.1126	3.02016	up
319	Octose*	1.23498	2.0578	1.0411	up
320	2,4,8-Trihydroxy-1-tetralone-2-O-Xylose-Glucose	1.18778	2.02678	1.01919	up
321	2-Acetyl-3-hydroxyphenyl-1-O-glucoside	1.0159	3.12294	1.64291	up
322	4-Hydroxyphenethoxy-8-O-β-D-[6-O-(4-O-β-D-glucopyranosyl)-sinapoyl]glucopyranoside	1.37172	6.56004	2.7137	up
323	Butyl beta-D-glucoside	1.2505	0.497295	-1.00783	down
324	3,5,7,4'-Tetrahydroxy-Coumaronochromone	1.35651	0.187975	-2.41139	down
325	Hydroxystyrene	1.34987	0.480091	-1.05862	down
326	acetophenone	1.36691	0.469442	-1.09098	down
327	(R)-3-ethyl-7-hydroxy-6-methoxyphthalide	1.37265	0.131444	-2.92748	down
328	3,4-Dimethoxyphenol	1.35845	0.0961707	-3.37826	down
329	Koaburaside	1.37807	0.282309	-1.82466	down
330	D-Threo-guaiacylglycerol-7-O-β-D-glucoside	1.35565	0.304918	-1.71351	down
331	Phenyl acetate	1.38172	0.0561582	-4.15436	down
332	4-(Beta-D-Glucopyranosyloxy)-2,4',6-Trihydroxybenzophenone	1.37989	0.105819	-3.24033	down
333	Octyl 6-O-Alpha-L-Arabinopyranosyl-Beta-D-Glucopyranoside	1.30541	0.454547	-1.1375	down
334	Stigmast-4-ene-3,6-dione	1.33689	2.19803	1.13621	up
