# Supplementary material for: UPLC-MS/MS-Based Metabolomic Profiling of Pollinated Loquat Fruits Reveals Cultivar-Specific Differences Between “Baihua” and “Dahongpao”
Source: Biology (Basel). 2026 Jul 8;15(14):1095. doi: 10.3390/biology15141095 (PMC13406099; doi:10.3390/biology15141095)
Supplement: Supplementary file 1 [file biology-15-01095-s001.zip › TableS3.xlsx]

## Sheet: Sheet1
Table S3 Significant differences in non-volatile metabolites between Baihua loquats and Dahongpao loquats.
No.	Compounds	VIP	Fold Change	Log2FC	Type
	Flavonoids
1	Dihydrokaempferide	1.20101	6.07337	2.6025	up
2	Rhamnetin-3-O-Rutinoside*	1.01484	2.01078	1.00776	up
3	Quercetin-3-O-(2''-O-Rhamnosyl)rutinoside	1.15112	4.83571	2.27373	up
4	Isorhamnetin-3-O-(2''-O-xylosyl)glucoside	1.08385	6.07698	2.60335	up
5	Isorhamnetin-7-O-glucoside (Brassicin)*	1.2111	2.7598	1.46457	up
6	Isorhamnetin-3-O-arabinoside	1.1153	4.24996	2.08745	up
7	Isorhamnetin-3-O-rhamnoside	1.23127	6.43272	2.68543	up
8	Pectolinarigenin-7-O-glucoside	1.19847	4.84435	2.2763	up
9	Nepetin-7-O-alloside*	1.22436	2.83222	1.50193	up
10	Meratin*	1.22934	15.7938	3.98129	up
11	Luteolin-7-O-gentiobioside	1.20989	19.5572	4.28963	up
12	Luteolin-4'-O-glucoside*	1.24729	20.6731	4.36968	up
13	Luteolin-7-O-(6''-malonyl)glucoside-5-O-arabinoside	1.23002	4.0008	2.00029	up
14	Gallocatechin-(4alpha->8)-catechin-(4alpha->8)-catechin	1.19361	4.26504	2.09256	up
15	3-(4-hydroxybenzene)-5,7-dihydroxy-6-methoxychroman-4-one glucoside	1.15539	2.37056	1.24523	up
16	Orientin-2''-O-rhamnoside*	1.24364	15.1624	3.92243	up
17	Quercetin-3-O-(2''-O-rhamnosyl)galactoside*	1.21668	3.31109	1.72731	up
18	Kaempferol-3,7-O-diglucoside	1.21666	15.612	3.96458	up
19	Kaempferol-3-O-arabinoside	1.24509	14.1971	3.82752	up
20	Quercetin-3-O-alloside; Isohyperoside*	1.22288	18.608	4.21785	up
21	Quercetin-3-O-xyloside (Reynoutrin)*	1.24048	6.55935	2.71355	up
22	Azaleatin (5-O-Methylquercetin)	1.22696	7.75107	2.9544	up
23	Kaempferol-3-O-(6''-malonyl)galactoside*	1.24779	41.8681	5.38778	up
24	Morin-3-O-xyloside*	1.24612	7.11346	2.83055	up
25	Quercetin-3-O-neohesperidoside*	1.22969	4.80493	2.26452	up
26	Rhamnetin-3-O-Glucoside*	1.21437	2.90457	1.53832	up
27	6-Methoxykaempferol-3-O-glucoside*	1.22575	2.74124	1.45483	up
28	6-C-MethylKaempferol-3-glucoside*	1.24112	6.15605	2.62201	up
29	Dihydrokaempferol-3-O-glucoside*	1.24078	6.99827	2.807	up
30	Quercetin-3-O-rutinoside-7-O-glucoside*	1.19254	7.41811	2.89105	up
31	6-C-Methylquercetin-3-O-rutinoside	1.12649	2.58014	1.36745	up
32	Quercetin-3-O-(4''-O-glucosyl)rhamnoside	1.22983	4.92788	2.30097	up
33	Kaempferol-3-O-(6''-malonyl)glucoside*	1.24672	42.241	5.40057	up
34	Luteolin-6-C-glucoside-7-O-rhamnoside*	1.14461	3.71797	1.89451	up
35	Cirsimaritin-8-C-[glucosyl-(1-2)]-glucoside	1.14571	3.03304	1.60076	up
36	Quercetin-3-O-sophoroside-7-O-rhamnoside*	1.21148	8.11517	3.02062	up
37	Quercetin-3-O-glucoside-7-O-rhamnoside*	1.20519	4.73821	2.24434	up
38	3',5,5',7-Tetrahydroxyflavanone-7-O-glucoside*	1.23305	7.6742	2.94002	up
39	Kaempferol-3-O-glucoside-7-O-rhamnoside*	1.22269	12.9339	3.69308	up
40	3',5',5,7-Tetrahydroxy-4'-methoxyflavanone-3'-O-glucoside	1.00934	2.55708	1.3545	up
41	Hesperetin-7-O-glucoside	1.2412	9.65799	3.27172	up
42	Eriodictyol-7-O-glucoside	1.22322	5.40564	2.43447	up
43	Luteolin-3'-O-glucoside	1.24159	6.08345	2.60489	up
44	Quercetin-3-O-glucoside (Isoquercitrin)*	1.24528	22.1366	4.46836	up
45	Kaempferol-3-O-neohesperidoside*	1.08771	3.40089	1.76591	up
46	Taxifolin(Dihydroquercetin)	1.16503	3.54548	1.82598	up
47	Quercetin-3-O-rutinoside (Rutin)*	1.22555	6.2956	2.65434	up
48	Fisetin	1.24583	10.2195	3.35325	up
49	Luteolin-7-O-neohesperidoside (Lonicerin)*	1.21286	2.9954	1.58275	up
50	Eriodictyol-7-O-Rutinoside (Eriocitrin)*	1.20924	3.08123	1.6235	up
51	Luteolin-7-O-glucoside (Cynaroside)*	1.24516	11.4759	3.52054	up
52	Quercetin-3-O-galactoside (Hyperin)*	1.23667	19.4709	4.28325	up
53	Quercetin-3-O-rhamnoside(Quercitrin)	1.13029	5.86623	2.55243	up
54	Kaempferol-3-O-glucoside (Astragalin)*	1.24462	11.1916	3.48434	up
55	Quercetin-3-O-sophoroside (Baimaside)	1.23777	9.4295	3.23718	up
56	5-Methoxyflavone	1.16451	2.37204	1.24613	up
57	Typhaneoside*	1.01973	2.23714	1.16165	up
58	Hispidulin-7-O-glucoside(Homoplantaginin)*	1.22311	5.69365	2.50935	up
59	Kaempferol-3-O-glucorhamnoside*	1.16345	5.18465	2.37425	up
60	3,3',4',5',7-Pentahydroxyflavone; Robinetin	1.22171	5.93168	2.56844	up
61	6-Hydroxykaempferol-3,6-O-Diglucoside*	1.22035	9.56276	3.25743	up
62	Diosmetin-7-O-beta-D-glucopyranoside*	1.24526	6.65791	2.73507	up
63	Neoeriocitrin*	1.18042	2.49196	1.31728	up
64	Quercetin-5-O-β-D-glucoside*	1.24124	20.497	4.35734	up
65	7-O-Methylaloesin	1.19154	2.49435	1.31867	up
66	2-(3,4-dihydroxyphenyl)-2H-chromene-3,5,7-triol	1.03173	2.43996	1.28686	up
67	2-(4-hydroxyphenyl)-2H-chromene-3,5,7-triol	1.24281	3.31886	1.73069	up
68	1,2,3,7,8-pentahydroxy-6-methylanthracene-9,10-dione	1.23939	12.6209	3.65775	up
69	1,2,4,5-tetrahydroxy-7-(hydroxymethyl)anthracene-9,10-dione	1.24138	8.20395	3.03632	up
70	Kaempferol-4'-O-glucoside*	1.2448	12.0393	3.58968	up
71	Hesperetin-3'-O-glucoside	1.20199	17.136	4.09896	up
72	Orientin-7-O-glucoside*	1.20447	6.20907	2.63438	up
73	Kaempferol-3-O-robinobioside(Biorobin)*	1.15762	2.90863	1.54034	up
74	3'-methoxyquercetin-3-O-L-rhamnosyl(1→2)-glucopyranoside*	1.08123	3.5554	1.83001	up
75	Isorhamnetin-3-O-Glucoside*	1.23742	2.93064	1.55121	up
76	Isorhamnetin-3-O-(6''-malonyl)glucoside*	1.16065	14.5184	3.85981	up
77	Quercetin-7-O-rutinoside*	1.23902	4.80959	2.26592	up
78	3'-O-Methyltricetin-7-O-glucoside	1.2168	2.31483	1.2109	up
79	Luteolin-8-C-arabinoside	1.00575	3.28712	1.71682	up
80	Isoorientin-7-O-glucoside*	1.188	11.5392	3.52848	up
81	Quercetin-3,7-Di-O-glucoside*	1.24746	24.4626	4.6125	up
82	6-Hydroxykaempferol-3-O-Rutinoside-6-O-glucoside*	1.21701	16.2155	4.0193	up
83	6-Hydroxykaempferol-6,7-O-Diglucoside*	1.211	19.3189	4.27194	up
84	Rhodionidin*	1.19413	4.84129	2.27539	up
85	Gossypetin-7-O-(3''-glucosyl)rhamnoside; Rhodioflavonoside	1.23896	9.30889	3.21861	up
86	Tamarixetin-3-O-(6''-malonyl)glucoside*	1.2246	14.8597	3.89333	up
87	Kaempferol-3-O-arabinoside (Juglanin)	1.24402	6.39912	2.67787	up
88	Avicularin(Quercetin-3-O-α-L-arabinofuranoside)*	1.2425	8.23281	3.04139	up
89	6-C-Methylquercetin-3-O-glucoside*	1.21441	2.51849	1.33256	up
90	O-MethylNaringenin-8-C-arabinoside	1.00328	2.29982	1.20152	up
91	Hesperetin-8-C-glucoside-3'-O-glucoside	1.23915	22.8446	4.51378	up
92	Hesperetin-6-C-glucoside-7-O-glucoside	1.24816	11.2041	3.48596	up
93	Phellodensin F	1.20445	3.70951	1.89123	up
94	Diosmetin-7-O-galactoside*	1.23445	5.86394	2.55187	up
95	Luteolin-7-O-(6''-malonyl)glucoside*	1.24747	43.9312	5.45717	up
96	Quercetin-7-O-(6''-malonyl)glucoside	1.24334	90.7756	6.50423	up
97	Luteolin-7-O-rutinoside*	1.0967	4.12765	2.04532	up
98	6-Hydroxykaempferol-7-O-glucoside	1.23489	15.6521	3.96828	up
99	Kaempferol-3-O-sophorotrioside*	1.1566	13.4481	3.74933	up
100	4'-O-Glucosylvitexin	1.10956	6.43589	2.68614	up
101	Kaempferol triglucoside*	1.1969	17.5936	4.13698	up
102	Tamarixetin-3-O-glucoside (Tamarixin)	1.24839	46.5519	5.54077	up
103	Isorhamnetin-3-O-sophoroside	1.02903	2.31181	1.20902	up
104	Quercetin-3-O-sambubioside-7-O-rhamnoside	1.18285	13.1694	3.71912	up
105	Apigenin 6-C-glucoside 8-C-arabinoside	1.14793	17.5531	4.13366	up
106	Kaempferol-3-O-galactoside-4'-O-glucoside	1.13648	10.4363	3.38354	up
107	5-O-Malonylisosakuranin	1.24832	24.8914	4.63758	up
108	Luteolin-6,8-di-C-glucoside	1.24522	10.6753	3.41621	up
109	6-Hydroxyluteolin 5-glucoside*	1.24024	17.1371	4.09905	up
110	Quercetin-3-O-(6''-O-acetyl)galactoside	1.2308	104.101	6.70184	up
111	Phellatin	1.15332	2.18253	1.126	up
112	Scutellarein-7-O-glucoside	1.24488	10.1882	3.34883	up
113	Morin 3-alpha-L-lyxopyranoside*	1.24658	12.5208	3.64625	up
114	Morin-3-O-arabinoside*	1.24284	11.6071	3.53694	up
115	Kaempferol-3-O-(6''-O-acetyl)glucoside	1.22753	47.1624	5.55956	up
116	Dihydrokaempferol-7-O-glucoside	1.14322	2.21811	1.14933	up
117	8-Methoxykaempferol-7-O-rhamnoside	1.16897	4.03369	2.0121	up
118	Kaempferol-3-O-rutinoside(Nicotiflorin)	1.23074	3.68492	1.88163	up
119	Hamiltone A	1.24128	6.56562	2.71493	up
120	Pratensein 7-O-glucopyranoside*	1.05047	6.01552	2.58869	up
121	Marein	1.23664	4.72842	2.24136	up
122	Chrysoeriol-7-O-glucoside*	1.22752	5.51464	2.46327	up
123	Nepetin-7-glucoside	1.22973	2.36437	1.24145	up
124	Panasenoside	1.24523	15.6801	3.97087	up
125	Neoliquiritin*	1.10822	2.5979	1.37734	up
126	Neosakuranin	1.24711	10.0892	3.33474	up
127	Quercetin 3-(2''-acetylrhamnoside)	1.17832	3.85306	1.946	up
128	Quercetin 5-O-p-coumaroyl rhamnoside	1.24208	22.7164	4.50566	up
129	Luteolin 5-O-p-coumaroyl rhamnoside*	1.21721	23.3503	4.54537	up
130	Luteolin 7-O-p-coumaroyl rhamnoside*	1.18628	16.4411	4.03924	up
131	1,3,6,7-tetrahydroxy-2-(3,4,5-trihydroxyoxan-2-yl)xanthen-9-one	1.21146	3.21129	1.68315	up
132	Pedalitin*	1.24069	2.09923	1.06986	up
133	Kaempferol-3-O-sophoroside	1.24593	15.7551	3.97775	up
134	Kaempferol-3-O-(4''-p-coumaroyl)rhamnoside*	1.24378	37.425	5.22593	up
135	Phloretin-2'-O-(6''-O-xylosyl)glucoside	1.23167	11.7424	3.55366	up
136	Apigenin-7-O-glucoside-4'-O-rutinoside	1.23481	2.09031	1.06372	up
137	Choerospondin	1.24135	3.0597	1.61339	up
138	Polygonimitin B*	1.2423	10.0954	3.33563	up
139	Kaempferol-7-O-glucoside*	1.24646	9.23996	3.20789	up
140	Quercetin-4'-O-glucoside (Spiraeoside)*	1.2353	13.7934	3.78591	up
141	Kaempferol-3-O-galactoside (Trifolin)*	1.2456	10.586	3.40409	up
142	3,5,7-Trihydroxyflavanone (Pinobanksin)*	1.23239	4.57856	2.1949	up
143	Naringenin-7-O-glucoside (Prunin)*	1.13802	2.46337	1.30063	up
144	Quercetin-7-O-glucoside	1.23814	15.9009	3.99104	up
145	Aromadendrin-3-O-rhamnoside; Engeletin	1.23494	8.95311	3.16239	up
146	Taxifolin-3-O-rhamnoside (Astilbin)	1.24367	7.45103	2.89744	up
147	Quercetin-3-O-arabinoside	1.22404	7.5213	2.91098	up
148	Naringenin (5,7,4'-Trihydroxyflavanone)*	1.23776	4.12095	2.04298	up
149	Hesperetin-5-O-glucoside	1.2363	16.9688	4.08482	up
150	Morin*	1.23447	3.88523	1.958	up
151	Quercetin-3-O-robinobioside	1.2271	6.03571	2.59352	up
152	Carthamone*	1.24278	10.7882	3.43138	up
153	Dihydrotricetin	1.14199	14.963	3.90333	up
154	Myricetin-3-O-rhamnoside (Myricitrin)	1.12313	7.51662	2.91008	up
155	Quercetin 3-O-malonylglucoside	1.24832	202.257	7.66005	up
156	Kaempferol-3-O-(2''-p-Coumaroyl)glucoside	1.24406	10.4306	3.38275	up
157	Tricetin (5,7,3',4',5'-Pentahydroxyflavone)	1.23726	11.1364	3.47721	up
158	xylosyl phellodendroside	1.12854	9.11796	3.18871	up
159	Loquatoside	1.24409	11.4772	3.5207	up
160	2',3',4',5,7-pentahydroxyflavone*	1.24806	10.3775	3.37538	up
161	Quercetin-3-O-(2''-O-acetyl)glucuronide	1.24057	19.9006	4.31474	up
162	Abrusin	1.0759	0.450491	-1.15043	down
163	Prudomenin*	1.1567	0.109094	-3.19635	down
164	Tricin-4'-O-glucoside*	1.24063	0.0706901	-3.82235	down
165	Quercetin-3-O-sambubioside	1.16099	0.0376882	-4.72974	down
166	Quercetin-3-O-xylosyl(1→2)arabinoside	1.17794	0.0205003	-5.60821	down
167	Cirsimaritin-8-C-glucoside	1.17587	0.4018	-1.31545	down
168	Kaempferol-3-O-xylosyl(1→2)glucoside*	1.14354	0.38675	-1.37053	down
169	Naringenin-7-O-Rutinoside(Narirutin)	1.07494	0.307968	-1.69915	down
170	Kaempferol-3-O-sambubioside*	1.19895	0.201063	-2.31428	down
171	Quercetin 3-O-glucoside 7-O-xyloside	1.1822	0.1182	-3.0807	down
172	Naringenin-6-C-Glucoside	1.1669	0.4324	-1.20956	down
173	O-MethylChrysoeriol-8-C-glucoside	1.22937	0.418709	-1.25598	down
174	Jaceoside*	1.2155	0.0146215	-6.09577	down
175	Rhamnazin 3-O-β-D-glucopyranoside(Flavoyadorinin A)*	1.2146	0.0153401	-6.02655	down
176	Tricin-5-O-arabinoside	1.24754	0.0470092	-4.41091	down
177	Tricin-7-O-Glucoside*	1.2475	0.140102	-2.83545	down
178	Viscumneoside III(Homoeriodictyol-7-O-Apiosyl-(1-2)-Glucopyranoside)	1.16955	0.0758925	-3.7199	down
179	Myricetin-3-O-glucuronide	1.24284	0.0638288	-3.96965	down
180	Epicatechin-(2beta->7,4beta->8)-epiafzelechin-(4beta->8)-epicatechin	1.2035	0.21479	-2.219	down
181	Tetrahydroxyflavan-(4α-8-epicatechin)	1.22394	0.259156	-1.94811	down
182	Gossypetin-8-O-β-D-glucuronide	1.18651	0.304782	-1.71415	down
183	Quercetin-3-O-arabinoglucoside	1.20342	0.0515864	-4.27687	down
184	6,7-Dimethoxy-4-chromanone	1.2265	0.293458	-1.76877	down
185	Phloretin-2'-O-(6''-O-rhamnoside)glucoside	1.23683	0.42569	-1.23212	down
186	Isohemiphloin	1.22246	0.489864	-1.02955	down
	Phenolic acids
187	Grandidentatin	1.16063	3.57323	1.83723	up
188	1-(2,4,5-Trimethoxyphenyl)-1,2-propanedione	1.24454	2.89696	1.53454	up
189	Acropyrone	1.24789	5.65846	2.50041	up
190	3,4,5-Trimethoxyphenol-1-O-β-D-malonylglucoside	1.23411	4.75045	2.24806	up
191	Mudanoside A	1.13488	2.51469	1.33038	up
192	4-(2,6-Dihydroxybenzoyl)-3-Formyl-5-Hydroxybenzoic acid	1.24013	13.4474	3.74926	up
193	1-O-Feruloyl-beta-D-glucose	1.21596	2.19964	1.13726	up
194	1-O-Sinapoyl-β-D-glucose	1.24589	4.53398	2.18078	up
195	6'-O-Feruloyl-D-sucrose*	1.18722	2.41222	1.27036	up
196	2,6-dimethoxybenzene-1,4-diol 1-O-β-D-glucopyranoside	1.2316	2.68414	1.42446	up
197	galloyl acetyl glucoside	1.24497	3.23567	1.69407	up
198	2-(Hydroxymethyl)Phenyl 6-O-Beta-D-Xylopyranosyl-Beta-D-Glucopyranoside	1.2282	3.03776	1.60301	up
199	2-β-D-Glucopyranosyloxy-5-hydroxy-phenylacetic acid	1.24645	2.6276	1.39375	up
200	Acetyl-2-β-D-glucopyranosyloxy-5-hydroxy-phenylacetic acid	1.24358	21.9261	4.45458	up
201	davidioside C	1.24034	4.31239	2.10849	up
202	6-O-Caffeoylarbutin*	1.21392	2.61425	1.3864	up
203	4-Methoxyphenylpropionic acid	1.22979	4.49771	2.16919	up
204	Methyl 3-O-Methyl Gallate	1.23525	2.25568	1.17356	up
205	Buddlenol D	1.23163	3.96447	1.98713	up
206	Methyl caffeate	1.10726	2.1097	1.07704	up
207	6-O-p-Coumaroyl-β-D-glucose	1.24572	12.7124	3.66816	up
208	Vnilloylcaffeoyltartaric acid	1.24064	8.88898	3.15202	up
209	5-Glucosyloxy-2-Hydroxybenzoic acid methyl ester	1.24334	6.38639	2.675	up
210	2-Hydroxy-3-phenylpropanoic acid	1.24754	9.46692	3.2429	up
211	6'-O-Sinapoylsucrose	1.24718	9.99255	3.32085	up
212	1-O-Caffeoyl-4-O-galloyl-β-D-glucose	1.23451	3.36751	1.75168	up
213	1-O-Galloyl-3-O-p-Coumaroyl-β-D-glucose*	1.17329	3.81325	1.93102	up
214	1-O-Vanilloyl-D-Glucose	1.23638	5.46984	2.4515	up
215	3-[(1-Carboxyvinyl)oxy]benzoic acid	1.2463	6.61976	2.72678	up
216	DL-3-Phenyllactic acid*	1.24349	8.68388	3.11834	up
217	5-O-Caffeoylshikimic acid	1.23534	7.16916	2.8418	up
218	3-O-Methylgallic acid	1.07268	2.01133	1.00815	up
219	Orcinol glucoside	1.24525	2.26446	1.17917	up
220	Rosmarinyl glucoside	1.14751	2.2773	1.18733	up
221	3-O-Feruloylquinic acid	1.24662	6.34774	2.66624	up
222	10-acetylmajoroside	1.04496	2.08054	1.05696	up
223	Conandroside	1.23146	4.16481	2.05825	up
224	Pyrafortunoside A	1.23437	6.68315	2.74053	up
225	Salicin 6'-Acetate	1.21873	3.45599	1.7891	up
226	Salirepin 6'-O-Caffeate	1.24342	15.5594	3.95971	up
227	Salirepin 6'-O-p-Coumarate	1.24503	7.23783	2.85556	up
228	3'-O-Beta-D-Glucopyranosyl plumbagic acid	1.24277	5.53911	2.46965	up
229	4-O-(3'-O-alpha-D-Glucopyranosyl)caffeoylquinic acid	1.24293	2.74958	1.45921	up
230	Dihydroferulic acid glucoside	1.10211	2.00978	1.00704	up
231	4-O-(4'-O-alpha-D-Glucopyranosyl)caffeoylquinic acid	1.22669	2.75251	1.46075	up
232	Hydroxyferulic acid glucoside	1.21923	9.02074	3.17325	up
233	5-O-Feruloylquinic acid Glucoside	1.10769	2.02372	1.01701	up
234	Methylprotocatechuate 3-(6''-acetylglucoside)*	1.17369	2.44571	1.29025	up
235	Methylprotocatechuate 4-(6''-acetylglucoside)*	1.24244	2.9881	1.57923	up
236	4-O-Galloylquinic Acid	1.0529	4.21492	2.0755	up
237	Protocatechuic acid 4-O-(6''-O-Galloy)Glucoside	1.2039	2.29205	1.19664	up
238	Benzoyl-Beta-D-Glucoside	1.24589	17.328	4.11503	up
239	Protocatechuic acid 1-O-(Glucosylvanilloyl)	1.23633	11.4211	3.51363	up
240	Protocatechuic acid 4-O-(6''-O-p-Coumaroyl)Glucoside	1.21058	2.6664	1.41489	up
241	7-Caffeoylsedoheptulose	1.24378	2.31837	1.21311	up
242	5-O-(3'-O-Glucosylcaffeoyl)Quinic Acid	1.24601	2.88697	1.52955	up
243	4-O-Feruloylquinic acid	1.24385	5.7738	2.52952	up
244	Methyl 3-O-glucosyl-4-hydroxybenzoate	1.24542	11.0301	3.46337	up
245	1-O-Galloyl-2-O-Cinnamoyl-β-D-glucose	1.06537	4.62681	2.21002	up
246	p-Hydroxyphenyl 6-O-(E)-caffeoyl-β-D-glucopyranoside*	1.23319	3.61755	1.85501	up
247	p-Hydroxyphenyl 6-O-(E)-caffeoyl-β-D-allopyranoside*	1.21807	3.41811	1.7732	up
248	4-caffeoylshikimic acid*	1.24211	7.13229	2.83437	up
249	3-O-caffeoylshikimic acid*	1.24461	8.01882	3.00339	up
250	6-O-Dihydrocaffeoylglucose	1.23672	2.3517	1.2337	up
251	2,6-Di-(4-hydroxycinnamoyl)glucoside	1.12693	3.63994	1.86391	up
252	Methyl 4-hydroxybenzoate	1.19804	2.58365	1.36941	up
253	6-O-Caffeoyl-D-glucose	1.21609	4.02919	2.01049	up
254	4-O-(6'-O-Glucosylcaffeoylglucosyl)-4-hydroxybenzyl alcohol	1.24379	4.54345	2.18379	up
255	4-O-Glucosyl-sinapate	1.2441	4.47235	2.16103	up
256	Proglobeflowery acid	1.1797	2.7664	1.46801	up
257	Phenylpyruvic acid	1.23335	4.41286	2.14171	up
258	3-(4-Hydroxyphenyl)-propionic acid*	1.2377	6.09127	2.60674	up
259	Caffeic acid	1.24177	5.39457	2.43151	up
260	Sinapic acid	1.24414	8.47316	3.0829	up
261	5-O-p-Coumaroylquinic acid O-glucoside	1.23263	4.49976	2.16985	up
262	3-O-p-Coumaroylquinic acid-O-glucoside	1.24751	5.36023	2.42229	up
263	Isochlorogenic acid C*	1.15955	2.0916	1.0646	up
264	Methyl 3-(3-hydroxy-4-methoxyphenyl)propanoate	1.24445	5.97637	2.57927	up
265	Benzoylmalic acid	1.02554	4.0312	2.01121	up
266	2-Hydroxy-3,5-dinitrobenzoic acid	1.18316	17.6802	4.14406	up
267	Sibiricose A5*	1.07408	5.20435	2.37972	up
268	Sibiricose A6	1.08194	3.45519	1.78877	up
269	1-O-Cinnamoyl-β-D-glucose	1.24844	84.0674	6.39348	up
270	2,3-O-(S)-hexahydroxydiphenoyl-D-glucose	1.24568	5.8916	2.55866	up
271	aceroside Ⅷ	1.2478	7.41836	2.8911	up
272	2-(4-Hydroxyphenyl)acetonitrile	1.20024	11.7782	3.55804	up
273	Mandelic acid	1.2482	9.80173	3.29304	up
274	1-O-p-Cumaroylglycerol	1.07924	2.47288	1.30619	up
275	3-Hydroxy-4-isopropylbenzylalcohol-3-O-sophoroside	1.24467	11.9159	3.57481	up
276	3-O-p-Coumaroylshikimic acid-O-glucoside	1.01467	3.87258	1.95329	up
277	Digalloylglucose*	1.23072	6.06551	2.60063	up
278	Gentisic acid-[6''-(3-hydroxy-3-methylglutaryl)]-glucoside	1.2444	17.7029	4.14592	up
279	p-Coumaroylcaffeoyltartaric acid	1.24795	5.19257	2.37645	up
280	2,3-Butanediol 2-O-(6''-O-p-coumaroyl)glucoside	1.2484	16.3771	4.03361	up
281	3,4-Di-O-Galloyl-D-Glucose*	1.18633	12.6036	3.65576	up
282	3-Galloylquinic acid	1.13808	26.1072	4.70637	up
283	5-O-Feruloyl quinic acid glucoside	1.2031	18.7286	4.22717	up
284	Digallic Acid	1.13047	29.3969	4.87759	up
285	Anacardic acid	1.2076	0.305294	-1.71173	down
286	4-O-Caffeoylquinic Acid Methyl Ester	1.10436	0.244662	-2.03114	down
287	4-Aminobenzoic acid	1.23624	0.131064	-2.93165	down
288	4-Hydroxybenzoyl acetyl glucoside	1.24165	0.187514	-2.41493	down
289	4-Hydroxybenzoic acid glucosyl xyloside	1.21799	0.487558	-1.03635	down
290	Protocatechuic acid glucosyl xyloside*	1.24564	0.379603	-1.39744	down
291	3,4-dihydroxyallyl benzene-xylose-glucoside	1.0686	0.485388	-1.04279	down
292	Acteoside; Verbascoside	1.1898	0.241241	-2.05145	down
293	α-Hydroxycinnamic Acid*	1.08307	0.37163	-1.42806	down
294	4-Hydroxybenzoyltartaric acid	1.241	0.277284	-1.85057	down
295	1-O-(3,4-Dihydroxy-5-methoxy-benzoyl)-glucoside	1.21372	0.445058	-1.16794	down
296	Ferulic acid methyl ester	1.23524	0.290336	-1.7842	down
297	4-O-Coumaroylquinic acid	1.23092	0.402289	-1.3137	down
298	Fortuneanoside K	1.07658	0.308974	-1.69444	down
299	2-O-(1'-O-glucosylCaffeoyl)hydroxycitric Acid	1.02375	0.401707	-1.31578	down
300	1-O-p-Coumaroyl Galactonic Acid	1.22475	0.297684	-1.74815	down
301	5-{[2-O-(beta-d-apiofuranosyl)-beta-d-glucopyranosyl]oxy}-2-hydroxybenzoic acid*	1.24463	0.340426	-1.55458	down
302	Syringoyl-D-Glucose	1.18865	0.43132	-1.21317	down
303	4''-O-Acetylverbascoside	1.12998	0.22973	-2.12199	down
304	3,4-Dihydroxyallylbenzene-4-O-xylosyl(1→6)glucoside	1.23568	0.349276	-1.51756	down
305	Syringic acid 4-O-rhamnoside	1.22771	0.396218	-1.33564	down
306	3-Aminosalicylic acid	1.19371	0.348341	-1.52143	down
307	3,4-Dimethoxycinnamic acid	1.22233	0.302652	-1.72427	down
308	5-O-p-Coumaroylquinic acid	1.18976	0.326319	-1.61565	down
309	Phthalic acid	1.22776	0.497111	-1.00836	down
310	3-O-p-Coumaroylquinic acid	1.22118	0.377369	-1.40595	down
311	Vanillic acid	1.0695	0.182438	-2.45452	down
312	Benzoyltartaric acid	1.24679	0.0761487	-3.71504	down
313	1-O-Caffeoyl-6-O-galloyl-β-D-glucose	1.15455	0.0540594	-4.20931	down
314	1,4,6-Tri-O-galloyl-β-D-glucose*	1.24727	0.17167	-2.54229	down
315	1-O-Galloyl-6-O-Feruloyl-β-D-glucose	1.22474	0.129202	-2.9523	down
316	Ethylparaben	1.24619	0.125754	-2.99132	down
317	Lugrandoside	1.24841	0.0325365	-4.9418	down
318	4-O-Galactoyl p-Coumaric acid	1.24434	0.135556	-2.88304	down
319	3,5-Di-Galloyl Sorbitol	1.24472	0.135533	-2.88328	down
	Terpenoids
320	Grasshopper ketone	1.24823	4.29737	2.10345	up
321	Glucosyl Corchoionoside C	1.23287	3.72267	1.89634	up
322	phyllostachysinA	1.23643	3.84273	1.94213	up
323	Hinokitiol Acetate	1.24805	12.33	3.6241	up
324	9alpha-Hydroxy-11beta,13-Dihydrozaluzanin C	1.24605	16.92	4.08066	up
325	Icariside B2	1.20321	6.56791	2.71543	up
326	3-Oxo-alpha-ionol glucoside	1.20406	3.95825	1.98486	up
327	Eucalyptolic acid	1.23806	0.190857	-2.38944	down
328	2-Hydroxypyracrenic acid	1.1242	0.339771	-1.55737	down
329	2,3,19,23-Tetrahydroxyolean-12-en-28-oic acid (Arjungenin)*	1.05476	4.84455	2.27636	up
330	2,3,19-Trihydroxy-24-oxo-olean-12-en-28-oic acid	1.12439	5.41042	2.43574	up
331	Artecalin	1.24103	7.50005	2.9069	up
332	Ent-3β-Acetoxyisopimar-15-8β-ol	1.20731	0.291977	-1.77608	down
333	9-O-β-D-Glucoside of 3-hydroxy-7,8-didehydro-β-ionol	1.20661	3.63965	1.8638	up
334	Staphylionoside A	1.23525	5.90561	2.56209	up
335	3-O-Trans-p-Coumaroylmaslinic Acid*	1.24385	0.0810378	-3.62526	down
336	3-O-p-Coumaroyltormentic acid	1.12881	0.224883	-2.15276	down
337	3-O-Cafeoyltormentic acid	1.09118	0.297671	-1.74821	down
338	3-O-Feruloyleuscaphic acid	1.1521	0.122952	-3.02384	down
339	3-O-p-Coumaroyl-2-hydroxyurs-12-en-28-oic acid	1.23717	0.044962	-4.47515	down
340	Dihydrovomifoliol 4-O-malonyl glucoside	1.21966	2.94047	1.55604	up
341	Abscisic acid D-glucopyranosyl ester*	1.19992	3.58217	1.84083	up
342	3-Oxo-Alpha-Ionol 3'-(6''-Malonyl)Glucoside	1.21595	5.08323	2.34575	up
343	(3R)-Hydroxy-Beta-Ionone Malonylglucoside	1.24258	7.38803	2.88519	up
344	3,4-Dihydroxy-7,8-dihydro-β-ionone-4-O-β-D-glucoside	1.17777	4.66627	2.22227	up
345	Myricarborin	1.2318	5.06779	2.34136	up
346	Sweroside	1.16071	4.39386	2.13549	up
347	Geniposide	1.22523	2.69381	1.42965	up
348	Lup-12-en-15α,19β-diol-3,11-dioxo-28-oic acid	1.17011	2.1237	1.08658	up
349	1,2,3,19-Tetrahydroxyurs-12-en-28-oic acid*	1.09896	4.71359	2.23683	up
350	p-Coumaroyleuscaphic acid*	1.18436	0.105034	-3.25107	down
351	Caffeoylmaslinic Acid	1.16765	0.337851	-1.56554	down
352	Corehoionoside C	1.14581	4.34166	2.11825	up
353	3-Oxolanosta-7,9(11),24-trien-26-oic acid (Ganoderic Acid SZ)	1.2449	0.173918	-2.52352	down
354	ent-16α,17,19-Trihydroxykaurane	1.24291	0.171699	-2.54204	down
355	Ilexgenin A	1.16948	5.08405	2.34598	up
356	3-(3'-Hydroxybutyl)-2,4,4-trimethylcyclohexa-2,5-dienone malonyl glucoside	1.14536	3.05336	1.6104	up
357	Malonyl roseoside	1.19748	11.0257	3.4628	up
358	Loliolide	1.22732	7.45245	2.89772	up
359	5-Hydroxy-12-oxofarnesol	1.23109	0.132232	-2.91886	down
360	Scandoside	1.24201	5.03097	2.33084	up
361	Majoroside	1.21616	2.37185	1.24601	up
362	7-Deoxyloganic acid	1.23187	2.6511	1.40659	up
363	2,3-Dihydroxyurs-12-en-28-oic acid methyl ester (Corosolic acid methyl ester)	1.23614	2.94812	1.55979	up
364	6-DeoxyCatalpol	1.15795	2.19386	1.13347	up
365	Frehmaglutoside G	1.07046	3.50258	1.80842	up
366	Dihydrophaseic acid	1.24689	35.4263	5.14675	up
367	2,3,19,23-Tetrahydroxyolean-12-en-28-oic acid	1.03147	3.23712	1.69471	up
368	2,3,19-Trihydroxyurs-12-en-23-formyl-28-oic Acid	1.22443	6.2923	2.65359	up
369	23-Formyl-2,3,19-trihydroxyurs-12-en-28-oic acid (Pinfaensic acid)	1.22823	6.12923	2.61571	up
370	Abscisic acid	1.24184	2.19657	1.13525	up
371	Harpagoside	1.24612	2.2059	1.14137	up
372	3,23-Dihydroxylup-20(29)-en-28-oic acid (23-Hydroxybetulinic acid)	1.24451	0.417692	-1.25949	down
373	8-Epideoxyloganic acid	1.20959	3.22401	1.68886	up
374	1-O-Glucopyranosylamplexine	1.24634	3.86285	1.94966	up
375	Ibotalactone B	1.10909	2.29356	1.19759	up
376	Centapicrin	1.10832	0.454513	-1.13761	down
377	Hydroxygeranyl 6-O-xylopyranosyl-glucopyranoside	1.15253	0.345059	-1.53509	down
378	Vomifoliol-D-glucopyranoside	1.21583	3.81358	1.93115	up
379	Rhodojaponin V	1.22425	0.235681	-2.08509	down
380	Rugosic acid A	1.24845	37.1668	5.21594	up
381	acerogenic acid	1.24371	7.65422	2.93625	up
382	Rubianol-g*	1.2059	2.07579	1.05366	up
383	Cordianol D	1.09376	2.16358	1.11342	up
384	23-Hydroxy-3-oxoolean-12-en-28-oic acid (Hederagonic acid)	1.23503	2.26637	1.18038	up
385	Vomifoliol (Blumenol A)	1.23419	7.39608	2.88676	up
386	Roseoside	1.24584	7.52358	2.91142	up
	Lignans and Coumarins
387	1,4-Benzodioxin-6-propanol	1.1422	2.35628	1.23651	up
388	6,8-Dihydroxy-3-methylisocoumarin	1.17393	2.2294	1.15666	up
389	Olivil Monoacetate	1.11724	3.37718	1.75582	up
390	Scopoletin 7-O-(6''-Malonylglucoside)	1.21679	2.63954	1.40029	up
391	Isodemethylwedelolactone	1.23387	4.44991	2.15378	up
392	Fraxidinglucoside	1.23767	2.49452	1.31876	up
393	Matairesinol	1.22702	3.08577	1.62563	up
394	Oxypeucedanin	1.23963	2.67289	1.4184	up
395	Demethylwedelolactone	1.17965	4.14893	2.05274	up
396	Daphnin	1.23174	2.53976	1.34469	up
397	6-Methoxycoumarin*	1.23962	4.55529	2.18754	up
398	8-Methoxycoumarin*	1.23078	3.93598	1.97672	up
399	4-methoxy-5-hydroxymethylcoumarin	1.24404	5.66423	2.50188	up
400	Thunberginol B	1.23004	7.97853	2.99612	up
401	Scopoletin-7-O-glucoside (Scopolin)	1.24725	8.98832	3.16805	up
402	N-Sinapoylhydroxycoumarin	1.05643	3.92154	1.97142	up
403	Isofraxetin	1.24841	67.3566	6.07375	up
404	6,7-Dihydroxy-4-methylcoumarin	1.19244	2.01916	1.01376	up
405	5,7-Dihydroxy-4-methylcoumarin	1.07581	2.20278	1.13932	up
406	7,8-Dihydroxy-4-methylcoumarin	1.20899	2.15767	1.10948	up
407	7-Methoxy-6-methyldihydrocoumarin	1.22013	2.80928	1.4902	up
408	Balanophonin	1.24408	22.0342	4.46167	up
409	Bursehernin	1.20858	3.19571	1.67614	up
410	syringaresinol-4-O-β-D-glucopyranoside*	1.09861	2.31055	1.20823	up
411	Nortrachelogenin-4-O-glucoside	1.1528	3.14683	1.6539	up
412	5'-Methoxymatairesinoside*	1.08451	2.24665	1.16777	up
413	Nortrachelogenin-4'-O-gentiobioside*	1.22115	2.5797	1.3672	up
414	Erythro-Guaiacylglycerol-β-Sinapyl Ether	1.20627	7.88915	2.97987	up
415	Erythro-Guaiacylglycerol-β-O-4'-dehydrodisinapyl Ether	1.22869	3.56317	1.83316	up
416	Phellodenol H	1.24738	6.2552	2.64506	up
417	Lyoniresinol-9'-O-xyloside (Lyoniside)	1.24003	2.85863	1.51533	up
418	Lyoniresinol	1.20818	3.17347	1.66606	up
419	5'-Methoxyisolariciresinol-9'-O-xyloside	1.2363	6.56688	2.71521	up
420	Secoisolariciresinol 4-O-glucoside	1.01896	2.45176	1.29382	up
421	Syringaresinol-4'-O-glucoside; Acanthoside B*	1.17815	3.9023	1.96432	up
422	Fraxetin-8-O-glucoside (Fraxin)	1.24191	2.62514	1.3924	up
423	Tracheloside*	1.20989	2.66133	1.41215	up
424	Urolignoside*	1.21387	2.49847	1.32105	up
425	Lyoniresinol-9'-O-glucoside*	1.13765	4.12022	2.04272	up
426	Buddlenol B	1.23088	7.51351	2.90949	up
427	Buddlenol E	1.24401	5.93764	2.56989	up
428	Hedyotisol B	1.09535	3.02247	1.59573	up
429	Lyoniresinol-3-O-glucoside*	1.24704	6.52703	2.70643	up
430	Tortoside A*	1.20328	2.83975	1.50576	up
431	Sideretin (5,7,8-Trihydroxy-6-methoxycoumarin)	1.23311	9.08067	3.1828	up
432	Cichoriin*	1.24321	3.99685	1.99886	up
433	7,8-Dihydro-Buddlenol B(threo)	1.1574	2.13846	1.09658	up
434	Esculin (6,7-Dihydroxycoumarin-6-O-glucoside)*	1.24595	3.82013	1.93362	up
435	Eucommin A*	1.20847	3.22509	1.68934	up
436	Pinoresinol-4-O-glucoside	1.243	3.61026	1.8521	up
437	7-Hydroxycoumarin;Umbelliferone	1.23561	61.2664	5.93703	up
438	Fraxetin-7,8-di-O-glucoside	1.14028	2.50322	1.32379	up
439	erythro-1,2-bis(4-hydroxy-3-methoxyphenyl)-1,3-propandiol	1.23647	0.421175	-1.24751	down
440	Fraxetin-8-O-glucuronide	1.18366	0.48461	-1.0451	down
441	8-Hydroxy-α-conidendrin	1.21186	0.189502	-2.39971	down
442	Isofraxidin	1.19573	0.210184	-2.25028	down
443	O-Feruloyl 4-hydroxycoumarin	1.22369	0.486942	-1.03818	down
444	O-Feruloyl 3-hydroxycoumarin	1.15814	0.394829	-1.3407	down
445	Guaiacylglycerol-β-Guaiacyl Ether glucoside	1.209	0.422117	-1.24429	down
446	Guaiacylglycerol-β-Guaiacyl Ether	1.22443	0.39301	-1.34736	down
447	1-Hydroxypineolin Diglucoside*	1.20307	0.258674	-1.9508	down
448	Esculetin (6,7-Dihydroxycoumarin)	1.09032	0.176756	-2.50017	down
	Amino acids and derivatives
449	His-Asn-Glu	1.19402	3.61124	1.85249	up
450	Phe-Ala	1.20246	2.43432	1.28352	up
451	N-Acetyl-DL-phenylalanine	1.17849	2.05342	1.03803	up
452	Hydroxythreonine xyloside	1.23193	2.16933	1.11725	up
453	N-(3-Indolylacetyl)-L-alanine	1.24496	4.52423	2.17767	up
454	N-Ethylphenylalanine	1.01262	4.92556	2.30029	up
455	Glu-Val-Leu	1.04337	4.37955	2.13078	up
456	4-Hydroxy-L-Isoleucine	1.24684	5.53099	2.46754	up
457	Tyr-Met	1.24797	4.36214	2.12504	up
458	5-Oxo-L-Proline	1.24785	7.18613	2.84521	up
459	Arg-Ser-Met	1.18686	0.288799	-1.79186	down
460	Thr-Glu-Asn	1.22477	0.37149	-1.4286	down
461	Methyl 3-aminopropanoate	1.12594	0.494556	-1.01579	down
462	DL-Threonine	1.18559	0.271328	-1.88189	down
463	Tryptophan N-Rutinoside	1.24606	0.288293	-1.79439	down
464	γ-Glu-Phe*	1.22675	0.402245	-1.31385	down
465	N-Methylisoleucine	1.24444	0.290499	-1.7834	down
466	3-(Pyrazol-1-yl)-L-alanine	1.2452	0.439188	-1.18709	down
467	(3-(carboxyamino)-2-methylpropanoyl)phenylalanine*	1.16535	0.492368	-1.02219	down
468	Val-Glu-Leu	1.20812	0.249153	-2.0049	down
469	L-Homocitrulline	1.23549	0.442742	-1.17546	down
470	L-Histidine	1.2472	0.414329	-1.27115	down
471	Cyclo(Phe-Glu)	1.09224	0.192492	-2.37713	down
472	Leucyl-Glutamyl-Leucine	1.23571	0.0505002	-4.30757	down
473	N-Acetyl-L-Arginine	1.24742	0.185055	-2.43398	down
474	L-Alanyl-L-Phenylalanine	1.24238	0.17668	-2.50079	down
475	Glu-Asn	1.20955	0.347216	-1.52609	down
476	N-(3,4,5-trihydroxycinnamicacid)-alanine	1.24732	0.173881	-2.52383	down
477	N-carboxy-N-(2-oxo-2-phenylethyl)-L-alanine	1.24242	0.132917	-2.9114	down
478	L-Tryptophan	1.24113	0.419881	-1.25195	down
479	6-Hydroxydopaquinone	1.1977	0.472117	-1.08278	down
480	(4-acetylphenyl)-L-alanine	1.17053	0.0739442	-3.75742	down
481	N-Acetyl-L-glutamic acid	1.23961	0.409529	-1.28796	down
	Alkaloids
482	N-(3-hydroxy-4-methoxyphenethyl)-4-hydroxybutanamide	1.21724	2.16631	1.11524	up
483	N-Sinapoylmethylagmatine	1.23605	4.78811	2.25945	up
484	N-Glucosylpicolinate	1.24609	6.21696	2.63621	up
485	Norepinephrine	1.11007	2.33466	1.22321	up
486	Betanin (Betanidin-5-O-glucoside)	1.24241	55.9941	5.8072	up
487	N,N-Dimethyl-5-methoxytryptamine	1.01186	2.54933	1.35012	up
488	Pyridine-4-formyl-O-β-D-glucopyranoside	1.2303	4.90818	2.29519	up
489	N,N-cinnamoylbutanediamine	1.18587	2.87962	1.52588	up
490	2-Picolylamine	1.24531	7.41594	2.89063	up
491	2-Methyl-5-nitroimidazole-1-ethanol	1.24712	13.6654	3.77245	up
492	Sinapoylputrescine	1.23591	9.47047	3.24344	up
493	Indole-3-lactic acid	1.13156	11.0677	3.46828	up
494	5-Hydroxyindole-3-acetic acid	1.23075	7.17214	2.8424	up
495	N1-Dihydrocaffeoyl-N10-coumaroylspermidine	1.00192	0.494048	-1.01728	down
496	1-Methoxycanthin-6-one	1.24067	0.409974	-1.2864	down
497	5-Hydroxymethylcanthin-6-one	1.24521	0.418381	-1.25711	down
498	2-Ethyl-3-methylmaleimide-N-glucoside	1.24346	0.494008	-1.01739	down
499	Zarzissine	1.2286	0.259353	-1.94701	down
500	7-Hydroxy-β-carboline-1-propionic acid	1.1762	0.413673	-1.27344	down
501	pegamine-β-D-glucopyranoside	1.20069	0.218556	-2.19393	down
502	6-[(7-hydroxy-2-methyl-6-oxo-3,4-dihydroisoquinolin-1-yl)methyl]-2,3-dimethoxybenzoic acid	1.12885	0.492517	-1.02175	down
503	Retronecine	1.2398	0.428183	-1.2237	down
504	N-Oleoylethanolamine	1.22292	0.363191	-1.4612	down
505	DIMBOA glucoside	1.24718	0.0864582	-3.53185	down
506	L-Tyramine	1.24598	0.327997	-1.60825	down
507	Neopterin	1.02955	0.169006	-2.56486	down
508	Cis-N-(4-hydroxycinnamyl)tyrosine	1.23005	0.117472	-3.08961	down
509	2,4,6,6-Tetramethyl-3(6H)-pyridinone	1.24045	0.153713	-2.70169	down
510	Indole-3-carboxaldehyde	1.24821	0.149635	-2.74048	down
511	4-Hydroxypyridine	1.24847	0.173781	-2.52466	down
512	Dioxindole-3-acetyl-3-O-glucoside	1.22899	0.38325	-1.38364	down
	Nucleotides and derivatives
513	5-Methyl-2'-Deoxycytidine	1.05488	2.60028	1.37867	up
514	9-Alpha-Ribofuranosyladenine*	1.219	2.20239	1.13907	up
515	Vidarabine	1.23644	2.28804	1.19411	up
516	9-Arabinosyladenine*	1.224	2.17484	1.12091	up
517	Adenosine*	1.22137	2.31775	1.21273	up
518	Inosine	1.22743	2.11223	1.07877	up
519	Uridine 5'-diphospho-N-acetylglucosamine	1.24031	2.15813	1.10978	up
520	Flavin Single Nucleotide(FMN)	1.22813	2.64529	1.40343	up
521	Guanosine 3',5'-cyclic monophosphate	1.23548	2.90356	1.53782	up
522	Xanthosine	1.23302	2.27353	1.18493	up
523	8-Azaguanine	1.24182	0.214996	-2.21762	down
524	Adenine	1.23503	0.273087	-1.87257	down
525	1-Methyladenine	1.22012	0.356466	-1.48816	down
526	Guanine	1.21347	0.345279	-1.53417	down
527	7-Methylguanine	1.0236	0.427892	-1.22468	down
528	Hypoxanthine	1.24537	0.0808614	-3.62841	down
529	2'-Deoxyadenosine	1.24033	0.144564	-2.79022	down
530	Xanthine	1.24673	0.264437	-1.919	down
	Lipids
531	5Z,8Z-tetradecadienoic acid	1.13594	3.47501	1.79702	up
532	2-aminodocoSane-1,6,19,20,21-pentaol	1.18535	2.75051	1.4597	up
533	14,15-Dehydrocrepenynic acid	1.2234	2.36345	1.2409	up
534	Dihydroxyoctanoic acid glucoside	1.24654	5.65292	2.499	up
535	1'-(3-methylisobutyryl)sucrose	1.24702	17.3294	4.11515	up
536	1'-(3-methylisobutyryl)-3'-acetyl sucrose	1.23845	1791.1	10.8066	up
537	4-Hydroxy-8-sphingenine	1.18002	0.435251	-1.20008	down
538	9-Hydroxy-10,12-octadecadienoic acid	1.24412	0.347706	-1.52406	down
539	LysoPE 18:1(2n isomer)	1.23886	0.417526	-1.26006	down
540	LysoPE 18:0(2n isomer)	1.19953	0.411741	-1.28019	down
541	9,12-Octadecadien-6-Ynoic Acid	1.22298	0.303749	-1.71905	down
542	2-Aminotetradecan-1-ol*	1.248	0.180015	-2.47381	down
543	Pimelic acid	1.21864	0.289854	-1.7866	down
544	2R-hydroxy-9Z,12Z,15Z-octadecatrienoic acid	1.22508	0.381467	-1.39037	down
545	10,16-Dihydroxypalmitic acid	1.24041	0.194874	-2.35939	down
546	9,10-DHOME; (12Z)-9,10-Dihydroxyoctadec-12-enoic acid	1.2486	0.18489	-2.43526	down
	Organic acids
547	2-Hydroxy-4-methylpentanoic acid	1.23793	8.07888	3.01416	up
548	5'-Glucosyloxyjasmanic acid	1.23035	2.66117	1.41206	up
549	2-trans-abscisic acid D-glucosyl ester	1.24658	8.08656	3.01553	up
550	Glucosyl 2,3-Dihydroxy-2-Methylbutanoic Acid	1.23636	2.76979	1.46977	up
551	Glucosyl 2-Hydroxy-4-Methylpentanoic Acid	1.24825	8.33403	3.05901	up
552	Phosphoenolpyruvate	1.20029	2.38383	1.25328	up
553	4-Guanidinobutyric acid	1.24353	0.421312	-1.24704	down
554	γ-Aminobutyric acid	1.21928	0.291715	-1.77737	down
555	2-Propylsuccinic acid	1.23003	0.280751	-1.83264	down
556	2-Methyl-3-oxosuccinic acid	1.23752	0.497897	-1.00608	down
557	Methanesulfonic acid	1.1231	0.353069	-1.50198	down
	Tannins
558	Epicatechin-(4beta->8)-4'-O-methylgallocatechin	1.19679	3.05977	1.61342	up
559	3'-O-methyl-ellagic acid-4-O-beta-D-xylopyranoside	1.20964	5.7769	2.5303	up
560	2α,3α-Epoxy-5,7,3',4'-tetrahydroxyflavan-(4β→8)-epicatechin	1.23607	0.21476	-2.2192	down
561	3,3'-Di-O-Methylellagic acid 4'-glucoside	1.14071	0.300101	-1.73648	down
562	2α,3α-Epoxy-5,7,3',4'-tetrahydroxyflavan-(4β-8-epicatechin)	1.20271	0.25865	-1.95093	down
563	3,3'-O-Dimethylellagic Acid	1.13245	0.483958	-1.04705	down
564	Procyanidin A1*	1.16745	0.269648	-1.89085	down
565	Procyanidin A2*	1.23269	0.212887	-2.23184	down
566	Cinnamtannin D1	1.24006	0.310736	-1.68624	down
567	Dehydrochebulic acid trimethyl ester	1.10535	0.170391	-2.55308	down
	Quinones
568	Hedycaffeoylglucoside A	1.20612	4.14427	2.05112	up
569	1-desmethylaurantio-obtusin-2-O-β-D-glucoside	1.23452	2.4989	1.32129	up
570	7-hydroxy-4-methoxyphenanthrene-2-O-glucoside	1.24592	5.62852	2.49275	up
571	HydroxyAloe-emodin-8-O-glucoside	1.24812	9.30582	3.21813	up
572	Pseudopurpurin	1.1646	0.344596	-1.53702	down
	Others
573	3,5,7,4'-Tetrahydroxy-Coumaronochromone	1.20954	5.74665	2.52272	up
574	5,7-Dihydroxychromone glucoside	1.21972	2.43481	1.28381	up
575	3,4,5-Trimethoxyphenol-1-O-β-D-glucoside	1.18353	4.19951	2.07022	up
576	4-O-beta-L-Galactopyranosyl-3,6-anhydro-L-galactose	1.23189	4.95528	2.30897	up
577	(Z)-3-Ethylidene-7-hydroxy-6-methoxyphthalide	1.2407	5.09773	2.34985	up
578	Eugenyl formate	1.23754	2.19317	1.13302	up
579	Sinapaldehyde-4-O-Glucoside	1.14982	4.82629	2.27092	up
580	Deoxysappanol	1.21584	2.22703	1.15512	up
581	3,4-Dihydroxy-3-methoxypropiophenone	1.23315	4.49089	2.167	up
582	Isovanillin	1.21335	2.13497	1.09422	up
583	3-Hydroxy-Beta-Ionone 3-(6''-Malonyl)Glucoside	1.24124	6.08443	2.60512	up
584	Oleracone B	1.22503	3.45029	1.78672	up
585	Baihuaqianhuoside	1.11304	2.05185	1.03692	up
586	N-(beta-D-Glucosyl)nicotinate	1.16599	3.96876	1.98869	up
587	Pyridoxine	1.19836	3.54312	1.82502	up
588	(R)-3-ethyl-7-hydroxy-6-methoxyphthalide	1.2159	8.6003	3.10439	up
589	3,4-Dimethoxyphenol	1.24668	17.7149	4.14689	up
590	(1R,2R)-2-hydroxy-1-methyl-2,3-dihydro-1H-indene-5-carboxylic acid	1.15048	3.35236	1.74518	up
591	5,6,7,7a-tetrahydro-4,4,7a-trimethyl-2(4H)-benzofuranone	1.17049	11.4749	3.52041	up
592	(E)-caffeyl alcohol 4-O-β-D-glucopyranoside	1.23919	3.42361	1.77552	up
593	(3S,5R,6R,7E,9S)-megastigm-7-ene-3,5,6,9-tetrol3-(beta-D-glucopyranoside)	1.24619	6.9272	2.79227	up
594	(R)-4-O-beta-D-glucopyranosyl-4-hydroxy-2-pentanone	1.2484	268.711	8.06991	up
595	2,6-Dimethoxybenzaldehyde	1.24332	6.71762	2.74795	up
596	Koaburaside	1.2448	2.54993	1.35046	up
597	Stachyose	1.23823	3.38893	1.76083	up
598	D-Threo-guaiacylglycerol-7-O-β-D-glucoside	1.24467	7.98255	2.99685	up
599	Dehydroascorbic acid	1.07373	2.44245	1.28833	up
600	2-O-α-D-Glucopyranosyl-L-ascorbic acid	1.22002	2.11604	1.08137	up
601	Kakispyrone	1.21724	2.51209	1.32889	up
602	4-O-Glucosyl-3,4-dihydroxybenzyl alcohol	1.04683	2.9907	1.58048	up
603	Syringin	1.21455	9.08605	3.18365	up
604	Coniferyl alcohol	1.21888	3.80984	1.92973	up
605	Vanillin; 4-Hydroxy-3-Methoxybenzaldehyde	1.2367	2.75544	1.46228	up
606	Sinapyl alcohol	1.24247	6.90734	2.78813	up
607	Syringaldehyde; 4-Hydroxy-3,5-Dimethoxybenzaldehyde	1.23113	3.10298	1.63366	up
608	Salidroside	1.24105	3.03129	1.59993	up
609	Nystose	1.22865	7.50248	2.90737	up
610	D-Sedoheptuiose 7-phosphate	1.12459	2.26819	1.18154	up
611	3-Hydroxy-4-isopropylbenzylalcohol-3-O-glucoside	1.19013	3.64437	1.86567	up
612	2-Acetyl-3-hydroxyphenyl-1-O-glucoside	1.23246	4.48384	2.16473	up
613	Phenyl acetate	1.11443	19.56	4.28984	up
614	4-(Beta-D-Glucopyranosyloxy)-2,4',6-Trihydroxybenzophenone	1.24731	18.3786	4.19995	up
615	Salicylaldehyde	1.24788	13.5617	3.76146	up
616	Ribulose-5-phosphate	1.24864	10.2273	3.35436	up
617	2-Methoxy-4-ethenylphenol	1.22333	0.385279	-1.37602	down
618	Phenylethyl Primeveroside	1.17167	0.446645	-1.1628	down
619	acetophenone	1.23638	0.366966	-1.44628	down
620	1-(3,4-Dihydroxy-5-methoxypheny)-7-(4-hydroxyphenyl)hept-1-ene-3,5-diol	1.14815	0.346628	-1.52854	down
621	D-Threose	1.11219	0.313759	-1.67227	down
622	4'-Hydroxy-3'-methoxyacetophenone (Acetovanillone)	1.11483	0.11064	-3.17605	down
623	2,6-Dihydroxy-4-isopropylphenyl-1-O-β-D-glucoside	1.1786	0.123265	-3.02016	down
624	Benzyl-(2''-O-xylosyl)glucoside	1.2398	0.160406	-2.6402	down
625	Benzyl β-primeveroside	1.24475	0.169462	-2.56097	down
626	2-Phenylethyl beta-primeveroside	1.2001	0.332271	-1.58957	down
627	Osmanthuside H[2-(4-Hydroxyphenyl)ethyl-β-D-apiosyl-(1→6)-β-D-glucoside]	1.23787	0.293534	-1.7684	down
628	1-Hexanol arabinosylglucoside	1.2167	0.341574	-1.54973	down
629	2,3-Butanediol apiosylglucoside	1.22598	0.439545	-1.18592	down
630	Benzyl alcohol xylopyranosyl-(1-6)-glucopyranoside*	1.24471	0.157399	-2.6675	down
631	Benzyl 6-O-beta-D-apiofuranosyl-beta-D-glucoside*	1.13565	0.187092	-2.41818	down
632	D-Glucosamine 1-phosphate	1.22663	0.482137	-1.05248	down
633	Octyl 6-O-Alpha-L-Arabinopyranosyl-Beta-D-Glucopyranoside	1.23928	0.134418	-2.8952	down
634	4-Hydroxyphenethoxy-8-O-β-D-[6-O-(4-O-β-D-glucopyranosyl)-sinapoyl]glucopyranoside	1.23849	0.152438	-2.7137	down
635	Stigmast-4-ene-3,6-dione	1.22559	0.309189	-1.69344	down
