# Supplementary material for: UPLC-MS/MS-Based Metabolomic Profiling of Pollinated Loquat Fruits Reveals Cultivar-Specific Differences Between “Baihua” and “Dahongpao”
Source: Biology (Basel). 2026 Jul 8;15(14):1095. doi: 10.3390/biology15141095 (PMC13406099; doi:10.3390/biology15141095)
Supplement: Supplementary file 1 [file biology-15-01095-s001.zip › TableS4.xlsx]

## Sheet: Sheet1
Table S4 Primers for real-time PCR
Gene	Forward primer sequence (5’- 3’)	Reverse primer sequence (5’- 3’)
Actin	AATGGAACTGGAATGGTCAAGGC	TGCCAGATCTTCTCCATGTCATCCCA
DXS	GGTTCATCACTATTTGAAGA	TCAAATTTGGCCACTCCATG
DXR	CATCCAAACTGGAATATGGG	GCCAGAACAGATGAATCCTG
PSY1	ACAGATGAGCTAGTGGATGG	CATTCCTTCTACCATGTCT
ZDS	AAGAAATGCAGTGGCTCTTGC	CCACCTTTGGACAAGAACCA
CRTISO	AGCATTCCAACTGTTCTTGA	TTCTTTGCCTCATAGTCCTT
LCYB	CAAACGGTGTTAAATTTCACCA	CCACTTGGTAACCTGGATTGTA
CYCB	AACCATGGATATCAGATTGCTC	GAATTACTAGTGCGCAAATAAGG
BCH	GAGAAGGTCCGTTCGAGCT	AGGCCATCATGGACAAACAT
ECH	CGTTCTTCAAAGGTGTGGGA	TCCAGCAGAGCAAACTGATC
VDE	TCTGATGTGGGAGAATTTCC	TCATGCAATTGGCAATCAAA
PAL1	TGCTACAGAATCAGGCCACA	GCATGGAGTGACGTTGTTGT
PAL3	CAGTGCTACATATCCTCTAA	CATCTCCTTCTCACCATT
C4H1	CCCGATATTAAGGCCGTTTT	GCTTCGAGGATGTGGTCAAT
C4H2	CTCCTTCTTCCCCACATGAA	GGACTCCTCCTCCAAAAACC
C4H3	AGTCGAAGGTGGAGGCTAAC	ACTGTCCACCTTTCTCCGAG
4CL9	AGTCTCACAGGGATATGGGATG	GACATCAGCCTTCCATTAGCTC
CCoAOMT5	ATGGAGAGGAGCAGCAAACT	ATTCAGGCTCCCTTGGGTAC
F5H	ACGACAAGTCCTCCAAGTCCAA	AGTCCACTTCGTCCCTAACAGA
COMT1	GGCTGCCCACTCTACCATTA	CTCCTCCAACATGCTTCACA
CCR1	AGAGAAAGGGGTGGACTTGG	TGCACATAGGCCTGAACTGA
CAD1	TCTGGAGTTCTCTCGCCGTA	TGCCATGCTTGTTCCTTGGA
CAD6	TGGCTCAGACGACTCCAAAT	TGGTCACATCGTTGATCCCA
POD15	ATGAATCATGCCCGAATGCC	TCGCAACCATTGACAAAGCA
POD42	GAGAGTCTCTGCCCCAAAGT	GCTGTGGTGGAGTCTCTTCT
C3H	GGCTAGCATTTGGGAAACGT	TGTCTCTGTTTGCTCCGTGT
